# Supplementary material for: Oral Administration of Egg- and Soy-Derived Lysophosphatidylcholine Mitigated Acetylcholine Depletion in the Brain of Scopolamine-Treated Rats
Source: Nutrients. 2023 Aug 17;15(16):3618. doi: 10.3390/nu15163618 (PMC10458616; doi:10.3390/nu15163618)
Supplement: Supplementary file 1 [file nutrients-15-03618-s001.zip]

Archive with 3 entries (3 files):
- Supplementary Files/Dataset S1 for Experiment 1, brain tissue analysis.xlsx
- Supplementary Files/Dataset S2 for Experiment 1, plasma analysis.xlsx
- Supplementary Files/Dataset S3 for Experiments 2 and 3.xlsx
