# Supplementary material for: Oral Administration of Egg- and Soy-Derived Lysophosphatidylcholine Mitigated Acetylcholine Depletion in the Brain of Scopolamine-Treated Rats
Source: Nutrients. 2023 Aug 17;15(16):3618. doi: 10.3390/nu15163618 (PMC10458616; doi:10.3390/nu15163618)
Supplement: Supplementary file 1 [file nutrients-15-03618-s001.zip › Supplementary Files/Dataset S1 for Experiment 1, brain tissue analysis.xlsx]

## Sheet: Group setting
	1: water, saline
	2: LPC 500 mg/kg, saline
	3: water, scopolamine
	4: LPC 167 mg/kg, scopolamine
	5: LPC 500 mg/kg, scopolamine
	6: LPC 1500 mg/kg, scopolamine

## Sheet: Body weight
	Body weight was measured at the days of experiments (after overnight fasting)
	Sample ID	Body weight
	1-1	259
	1-2	255.52
	1-3	257.7
	1-4	254.64
	1-5	269
	1-6	262.74
	1-7	266.75
	1-8	273.98
	1-9	273.99
	1-10	266.63
	2-1	253.4
	2-2	252.38
	2-3	255.51
	2-4	256.43
	2-5	257.04
	2-6	271.54
	2-7	270.47
	2-8	261.76
	2-9	267.99
	2-10	288.34
	2-11	265.52
	3-1	260.03
	3-2	247.75
	3-3	240.82
	3-4	258.81
	3-5	274.03
	3-6	254.73
	3-7	261.54
	3-8	256.92
	3-9	266.47
	3-10	259.29
	3-11	269.15
	4-1	257.52
	4-2	252.57
	4-3	255.58
	4-4	259.93
	4-5	260.17
	4-6	261.79
	4-7	269.31
	4-8	259.65
	4-9	270.98
	4-10	257.71
	5-1	256.55
	5-2	247.6
	5-3	257.35
	5-4	252.48
	5-5	253.46
	5-6	260.59
	5-7	255.15
	5-8	272.28
	5-9	259.42
	5-10	264.26
	6-1	252.69
	6-2	255.84
	6-3	263.06
	6-4	258
	6-5	264.69
	6-6	260.82
	6-7	257.6
	6-8	256.3
	6-9	261.59
	6-10	267.1
	6-11	273

## Sheet: Tissue weight
	Wet weight (mg)
	Sample ID	Frontal cortex
		left	right
	1-1	134.01	142.6
	1-2	133.94	147.56
	1-3	140.73	135.7
	1-4	128.21	153.09
	1-5	147.15	157.39
	1-6	141.11	164.7
	1-7	151.21	134.13
	1-8	149.05	163.63
	1-9	135.53	156.96
	1-10	135.97	155.54
	2-1	129.74	118.16
	2-2	120.39	131.9
	2-3	126.41	127.02
	2-4	138.56	150.99
	2-5	154.08	159.27
	2-6	134.67	153.28
	2-7	136	142.48
	2-8	145.98	148.51
	2-9	139.97	148.62
	2-10	152.35	158.68
	2-11	165.55	178.72
	3-1	143.24	146.34
	3-2	126.67	125.07
	3-3	132.52	123.52
	3-4	148.53	150.89
	3-5	143.41	140.13
	3-6	146.98	133.94
	3-7	145.73	145.77
	3-8	131.8	136.13
	3-9	147.7	139.72
	3-10	127.49	135.29
	3-11	176.24	193.09
	4-1	124.57	135.54
	4-2	124.67	160.3
	4-3	123.79	119.9
	4-4	116.16	130.09
	4-5	97.52	104.84
	4-6	146.99	159.51
	4-7	138.95	142.67
	4-8	68.51	85.37
	4-9	130.04	141.13
	4-10	133.71	146.8
	5-1	125.54	113.24
	5-2	131.79	147.18
	5-3	142.64	167.65
	5-4	140.15	172.9
	5-5	138.91	149.11
	5-6	151.88	160.12
	5-7	154.48	169.52
	5-8	120.67	198.97
	5-9	137.45	136.64
	5-10	104.14	110.83
	6-1	157.16	161.9
	6-2	165.84	143.19
	6-3	125.46	143.49
	6-4	159	161.63
	6-5	140.11	152.85
	6-6	139.24	163.49
	6-7	140.42	151.58
	6-8	147.47	154.35
	6-9	119.19	171.67
	6-10	106.76	137.28
	6-11	98.85	131.59

## Sheet: Frontal cortex-1
	Frontal cortex (FC) measurement-1
	Values for ACh							*calculated as 1 mg of tissue = 1 µL, and the tissue volume was added to solvent volume (450 µL)
	Sample	The hemisphere used for measurement	Tissue weight (mg)	IPHC (area)	ACh (area)	ACh/IPHC	ACh (M)	ACh (pmol)*	ACh (pmol/mg tissue)
	blank			ND	ND	#VALUE!	#VALUE!
	Std 150 nM			796838	362201	0.454548	2.01312e-07
	Std 600 nM			765048	1568153	2.04974	6.20252e-07
	Std 2.40 µM			749504	6598435	8.80374	2.39403e-06
	Std 6.00 µM			722690	16065676	22.2304	5.92021e-06
	Std 10.5 µM			715141	28211315	39.4486	1.04422e-05
	Std 15.0 µM			698524	39870160	57.0777	1.5072e-05
	QC sample（FC homogenate）			688251	8576751	12.4617	3.35469e-06
	1-1	L	134.01	664424	9866403	14.8496	3.98182e-06	2325.42	17.3526
	2-1	L	129.74	641110	8944173	13.9511	3.74585e-06	2171.62	16.7382
	3-1	L	143.24	595581	7562064	12.697	3.41649e-06	2026.8	14.1497
	4-1	L	124.57	566056	6419641	11.341	3.06038e-06	1758.4	14.1158
	5-1	L	125.54	553006	5897862	10.6651	2.88287e-06	1659.21	13.2165
	6-1	L	157.16	527061	7140376	13.5475	3.63987e-06	2209.98	14.062					Std conc. (M)			Slope	Intercept
	1-2	L	133.94	477859	7448872	15.588	4.17575e-06	2438.39	18.2051					1.5e-07		ACh	3.8077e+06	-0.311987
	2-2	L	120.39	455965	6742813	14.788	3.96565e-06	2261.97	18.7887					6e-07		Ch	3.45653e+06	-0.247483
	3-2	L	126.67	345895	3456228	9.99213	2.70613e-06	1560.54	12.3198					2.4e-06
	4-2	L	124.67	454747	4279773	9.41133	2.5536e-06	1467.47	11.7709					6e-06
	5-2	L	131.79	457232	5188303	11.3472	3.06201e-06	1781.44	13.5173					1.05e-05
	6-2	L	165.84	436485	5756635	13.1886	3.54561e-06	2183.53	13.1665					1.5e-05
	1-3	L	140.73	340754	5313144	15.5923	4.17688e-06	2467.41	17.5329
	2-3	L	126.41	420348	4164452	9.90715	2.68381e-06	1546.98	12.2378	exclusion (failure in maicrowave fixation)
	3-3	L	132.52	420486	3978940	9.46272	2.56709e-06	1495.38	11.2842
	4-3	R	119.9	425249	3942040	9.26996	2.51647e-06	1434.13	11.9611
	5-3	L	142.64	416854	4712835	11.3057	3.05111e-06	1808.21	12.6767
	6-3	L	125.46	412113	4066945	9.86852	2.67367e-06	1538.59	12.2636
	1-4	L	128.21	397957	5281464	13.2714	3.56736e-06	2062.68	16.0883
	2-4	L	138.56	411716	5738770	13.9387	3.74259e-06	2202.74	15.8974
	3-4	R	150.89	406881	3265676	8.02612	2.1898e-06	1315.83	8.72047
	4-4	L	116.16	397436	3362823	8.46129	2.30409e-06	1304.48	11.2301
	5-4	L	140.15	393438	4580689	11.6427	3.13962e-06	1852.85	13.2204
	3-5	R	140.13	356399	2918671	8.18934	2.23267e-06	1317.56	9.40244
	blank			ND	ND	#VALUE!	#VALUE!
	QC sample（FC homogenate）			353158	4002719	11.3341	3.35063e-06
	Values for Ch							*calculated as 1 mg of tissue = 1 µL, and the tissue volume was added to solvent volume (450 µL)
	Sample	The used hemisphere	Tissue weight (mg)	IPHC (area)	Ch (area)	Ch/IPHC	Ch (M)	Ch (pmol)*	Ch (pmol/mg tissue)
	blank			ND	ND	#VALUE!	#VALUE!
	Std 150 nM			796838	353751	0.443943	2.00035e-07
	Std 600 nM			765048	1449272	1.89435	6.1965e-07
	Std 2.40 µM			749504	6031858	8.0478	2.39989e-06
	Std 6.00 µM			722690	14593920	20.1939	5.91385e-06
	Std 10.5 µM			715141	25641115	35.8546	1.04446e-05
	Std 15.0 µM			698524	36217875	51.8491	1.5072e-05
	QC sample（FC homogenate）			688251	11435410	16.6152	4.8785e-06
	1-1	L	134.01	664424	11037877	16.6127	4.87778e-06	2848.67	21.2572
	2-1	L	129.74	641110	12158460	18.9647	5.55823e-06	3222.33	24.8368
	3-1	L	143.24	595581	10774262	18.0903	5.30527e-06	3147.3	21.9722
	4-1	L	124.57	566056	11195308	19.7777	5.79345e-06	3328.74	26.7219
	5-1	L	125.54	553006	12297312	22.2372	6.505e-06	3743.89	29.8223
	6-1	L	157.16	527061	13558337	25.7244	7.51387e-06	4562.12	29.0285
	1-2	L	133.94	477859	7350321	15.3818	4.52167e-06	2640.38	19.7132
	2-2	L	120.39	455965	9219000	20.2187	5.92101e-06	3377.29	28.0529
	3-2	L	126.67	345895	5928227	17.1388	5.02999e-06	2900.64	22.8992
	4-2	L	124.67	454747	6093296	13.3993	3.94812e-06	2268.87	18.199
	5-2	L	131.79	457232	9491900	20.7595	6.07748e-06	3535.82	26.8292
	6-2	L	165.84	436485	9481212	21.7217	6.35587e-06	3914.2	23.6022
	1-3	L	140.73	340754	6042326	17.7322	5.20167e-06	3072.78	21.8346
	2-3	L	126.41	420348	17228464	40.9862	1.19292e-05	6876.12	54.3954	exclusion (failure in maicrowave fixation)
	3-3	L	132.52	420486	6823540	16.2277	4.76641e-06	2776.53	20.9518
	4-3	R	119.9	425249	4860241	11.4292	3.37814e-06	1925.2	16.0568
	5-3	L	142.64	416854	10498619	25.1854	7.35792e-06	4360.6	30.5706
	6-3	L	125.46	412113	10386266	25.2025	7.36287e-06	4237.04	33.772
	1-4	L	128.21	397957	6666210	16.7511	4.91782e-06	2843.53	22.1787
	2-4	L	138.56	411716	6263448	15.213	4.47285e-06	2632.54	18.9993
	3-4	R	150.89	406881	10367990	25.4816	7.44363e-06	4472.8	29.6428
	4-4	L	116.16	397436	4517011	11.3654	3.35969e-06	1902.12	16.375
	5-4	L	140.15	393438	7443602	18.9194	5.54512e-06	3272.45	23.3496
	3-5	R	140.13	356399	6498487	18.2337	5.34676e-06	3155.28	22.5168
	blank			ND	ND	#VALUE!	#VALUE!
	QC sample（FC homogenate）			353158	5537540	15.6801	4.60796e-06

## Sheet: Frontal cortex-2
	Frontal cortex (FC) measurement-2
	Values for ACh							*calculated as 1 mg of tissue = 1 µL, and the tissue volume was added to solvent volume (450 µL)
	Sample	The hemisphere used for measurement	Tissue weight (mg)	IPHC (area)	ACh (area)	ACh/IPHC	ACh (M)	ACh (pmol)*	ACh (pmol/mg tissue)
	blank			ND	ND	#VALUE!	#VALUE!
	Std 150 nM			442246	184285	0.416702	2.1147e-07
	Std 600 nM			434976	852165	1.95911	6.35803e-07
	Std 2.40 µM			435981	3586692	8.22672	2.36009e-06
	Std 6.00 µM			425147	8866490	20.8551	5.83431e-06
	Std 10.5 µM			409653	15677964	38.2713	1.06257e-05
	Std 15.0 µM			418070	22621043	54.1083	1.49826e-05
	QC sample（FC homogenate）			421115	4866958	11.5573	3.27638e-06
	6-4	L	159	411480	4310447	10.4755	2.97875e-06	1814.06	11.4092
	1-5	L	147.15	370505	6121201	16.5212	4.64201e-06	2771.98	18.8378
	3-6	L	146.98	367494	4008526	10.9077	3.09767e-06	1849.25	12.5816
	4-5	L	97.52	372453	3249976	8.72587	2.49742e-06	1367.38	14.0216
	5-5	L	138.91	371449	4247960	11.4362	3.24305e-06	1909.87	13.749
	6-5	L	140.11	356213	4216544	11.8371	3.35336e-06	1978.85	14.1236					Std conc. (M)			Slope	Intercept
	1-6	L	141.11	349099	4852556	13.9002	3.92094e-06	2317.71	16.4248					1.5e-07		ACh	3.63489e+06	-0.351969
	2-5	L	154.08	341765	4480123	13.1088	3.7032e-06	2237.03	14.5186					6e-07		Ch	3.31021e+06	-0.250036
	3-7	L	145.73	347628	4414467	12.6988	3.59042e-06	2138.92	14.6773					2.4e-06
	4-6	L	146.99	334146	5430274	16.2512	4.56772e-06	2726.88	18.5515					6e-06
	5-6	L	151.88	332552	4475135	13.4569	3.79899e-06	2286.54	15.0549					1.05e-05
	6-6	L	139.24	339032	3542692	10.4494	2.97159e-06	1750.98	12.5753					1.5e-05
	1-7	L	151.21	340968	5880162	17.2455	4.84126e-06	2910.61	19.2488
	2-6	L	134.67	334998	5066763	15.1248	4.25782e-06	2489.42	18.4853
	3-8	L	131.8	339809	4108626	12.091	3.4232e-06	1991.62	15.1109
	4-7	L	138.95	334222	4028281	12.0527	3.41267e-06	2009.89	14.4648
	5-7	L	154.48	325721	5052553	15.5119	4.36433e-06	2638.15	17.0776
	6-7	L	140.42	330442	3150859	9.53529	2.7201e-06	1606	11.4371
	1-8	R	163.63	323173	6344327	19.6314	5.49764e-06	3373.52	20.6167
	2-7	L	136	329328	5332380	16.1917	4.55135e-06	2667.09	19.611
	blank			ND	ND	#VALUE!	#VALUE!
	QC sample（FC homogenate）			362564	3903685	10.7669	3.32817e-06
	Values for Ch							*calculated as 1 mg of tissue = 1 µL, and the tissue volume was added to solvent volume (450 µL)
	Sample	The used hemisphere	Tissue weight (mg)	IPHC (area)	Ch (area)	Ch/IPHC	Ch (M)	Ch (pmol)*	Ch (pmol/mg tissue)
	blank			ND	ND	#VALUE!	#VALUE!
	Std 150 nM			442246	187421	0.423794	2.03561e-07
	Std 600 nM			434976	790094	1.81641	6.24264e-07
	Std 2.40 µM			435981	3307970	7.58742	2.36766e-06
	Std 6.00 µM			425147	8133593	19.1312	5.85501e-06
	Std 10.5 µM			409653	14307004	34.9247	1.06261e-05
	Std 15.0 µM			418070	20617092	49.3149	1.49734e-05
	QC sample（FC homogenate）			421115	6619175	15.7182	4.82394e-06
	6-4	L	159	411480	9866173	23.9773	7.31897e-06	4457.25	28.033
	1-5	L	147.15	370505	6006666	16.2121	4.97314e-06	2969.71	20.1815
	3-6	L	146.98	367494	4982820	13.5589	4.17163e-06	2490.38	16.9436
	4-5	L	97.52	372453	4664796	12.5245	3.85914e-06	2112.96	21.6669
	5-5	L	138.91	371449	7129893	19.1948	5.87421e-06	3459.38	24.9037
	6-5	L	140.11	356213	7996869	22.4497	6.85749e-06	4046.67	28.8821
	1-6	L	141.11	349099	5349435	15.3235	4.70471e-06	2781	19.7081
	2-5	L	154.08	341765	6397439	18.7188	5.73041e-06	3461.63	22.4664
	3-7	L	145.73	347628	6885904	19.8083	6.05953e-06	3609.84	24.7708
	4-6	L	146.99	334146	4819419	14.4231	4.43269e-06	2646.27	18.0031
	5-6	L	151.88	332552	8151880	24.5131	7.48084e-06	4502.57	29.6456
	6-6	L	139.24	339032	6380377	18.8194	5.7608e-06	3394.49	24.3787
	1-7	L	151.21	340968	6749669	19.7956	6.05571e-06	3640.75	24.0774
	2-6	L	134.67	334998	6492813	19.3816	5.93065e-06	3467.47	25.7479
	3-8	L	131.8	339809	5628241	16.563	5.07913e-06	2955.04	22.4206
	4-7	L	138.95	334222	6972946	20.8632	6.37823e-06	3756.46	27.0346
	5-7	L	154.48	325721	8649161	26.5539	8.09736e-06	4894.69	31.6849
	6-7	L	140.42	330442	7366798	22.2938	6.81039e-06	4020.99	28.6355
	1-8	R	163.63	323173	5422701	16.7796	5.14457e-06	3156.86	19.2927
	2-7	L	136	329328	6268807	19.0351	5.82597e-06	3414.02	25.1031
	blank			ND	ND	#VALUE!	#VALUE!
	QC sample（FC homogenate）			362564	5571774	15.3677	4.71805e-06

## Sheet: Frontal cortex-3
	Frontal cortex (FC) measurement-3
	Values for ACh							*calculated as 1 mg of tissue = 1 µL, and the tissue volume was added to solvent volume (450 µL)
	Sample	The hemisphere used for measurement	Tissue weight (mg)	IPHC (area)	ACh (area)	ACh/IPHC	ACh (M)	ACh (pmol)*	ACh (pmol/mg tissue)
	blank			ND	ND	#VALUE!	#VALUE!
	Std 150 nM			555379	249974	0.450096	1.61689e-07
	Std 600 nM			535117	1105311	2.06555	5.72866e-07
	Std 2.40 µM			518279	4671466	9.01342	2.34129e-06
	Std 6.00 µM			491663	11598359	23.5901	6.05143e-06
	Std 10.5 µM			474348	19685052	41.4992	1.06098e-05
	Std 15.0 µM			475616	27778656	58.4056	1.49129e-05
	QC sample（FC homogenate）			473820	5914028	12.4816	3.22403e-06
	3-9	L	147.7	448150	5097579	11.3747	2.9423e-06	1758.61	11.9067
	4-8	L	68.51	455179	3463186	7.6084	1.98367e-06	1028.55	15.0132
	5-8	L	120.67	424838	4810101	11.3222	2.92893e-06	1671.45	13.8514
	6-8	L	147.47	422802	4441172	10.5041	2.72071e-06	1625.55	11.0229
	1-9	L	135.53	374930	6184958	16.4963	4.24588e-06	2486.09	18.3435
	2-8	L	145.98	373573	6852227	18.3424	4.71576e-06	2810.5	19.2526					Std conc. (M)			Slope	Intercept
	3-10	L	127.49	376837	4111564	10.9107	2.8242e-06	1630.95	12.7927					1.5e-07		ACh	3.92886e+06	-0.185157
	4-9	L	130.04	365238	4559156	12.4827	3.22431e-06	1870.23	14.382					6e-07		Ch	3.5692e+06	-0.221303
	5-9	L	137.45	365045	4567012	12.5108	3.23147e-06	1898.33	13.811					2.4e-06
	6-9	L	119.19	351372	3387043	9.63948	2.50063e-06	1423.34	11.9417	exclusion (failure in administration)				6e-06
	1-10	L	135.97	334733	5226774	15.6148	4.0215e-06	2356.48	17.3309					1.05e-05
	2-9	L	139.97	332226	5493039	16.534	4.25549e-06	2510.61	17.9368					1.5e-05
	3-11	L	176.24	321227	4218157	13.1314	3.38942e-06	2122.59	12.0438
	4-10	L	133.71	319137	3293133	10.3189	2.67356e-06	1560.58	11.6714
	5-10	L	104.14	323440	3546353	10.9645	2.83788e-06	1572.59	15.1007
	6-10	R	137.28	305274	3895536	12.7608	3.29509e-06	1935.14	14.0963
	2-10	L	152.35	293740	4998818	17.0178	4.37862e-06	2637.46	17.3119
	6-11	L	98.85	294788	3286129	11.1474	2.88445e-06	1583.13	16.0155
	2-11	L	165.55	289326	5203655	17.9854	4.62491e-06	2846.86	17.1964
	blank			ND	ND	#VALUE!	#VALUE!
	QC sample（FC homogenate）			288058	3506913	12.1743	3.47294e-06
	Values for Ch							*calculated as 1 mg of tissue = 1 µL, and the tissue volume was added to solvent volume (450 µL)
	Sample	The used hemisphere	Tissue weight (mg)	IPHC (area)	Ch (area)	Ch/IPHC	Ch (M)	Ch (pmol)*	Ch (pmol/mg tissue)
	blank			ND	ND	#VALUE!	#VALUE!
	Std 150 nM			555379	195678	0.352332	1.60718e-07
	Std 600 nM			535117	963280	1.80013	5.66354e-07
	Std 2.40 µM			518279	4225285	8.15253	2.34614e-06
	Std 6.00 µM			491663	10501872	21.3599	6.0465e-06
	Std 10.5 µM			474348	17892270	37.7197	1.06301e-05
	Std 15.0 µM			475616	25188841	52.9605	1.49002e-05
	QC sample（FC homogenate）			473820	7944924	16.7678	4.75992e-06
	3-9	L	147.7	448150	6723564	15.0029	4.26544e-06	2549.46	17.261
	4-8	L	68.51	455179	4313266	9.47598	2.71693e-06	1408.76	20.5628
	5-8	L	120.67	424838	11021807	25.9436	7.33073e-06	4183.43	34.6683
	6-8	L	147.47	422802	9954641	23.5445	6.65856e-06	3978.29	26.9769
	1-9	L	135.53	374930	6935382	18.4978	5.24462e-06	3070.88	22.6583
	2-8	L	145.98	373573	9774556	26.165	7.39279e-06	4405.95	30.1819
	3-10	L	127.49	376837	7730802	20.515	5.80978e-06	3355.09	26.3165
	4-9	L	130.04	365238	5544672	15.181	4.31533e-06	2503.06	19.2484
	5-9	L	137.45	365045	9306329	25.4936	7.20468e-06	4232.39	30.7922
	6-9	L	119.19	351372	6104852	17.3743	4.92985e-06	2806.02	23.5424	exclusion (failure in administration)
	1-10	L	135.97	334733	3843762	11.4831	3.27927e-06	1921.55	14.1322
	2-9	L	139.97	332226	6988790	21.0363	5.95583e-06	3513.76	25.1037
	3-11	L	176.24	321227	6295510	19.5983	5.55296e-06	3477.48	19.7315
	4-10	L	133.71	319137	4791827	15.015	4.26881e-06	2491.75	18.6355
	5-10	L	104.14	323440	7452155	23.0403	6.51731e-06	3611.5	34.6793
	6-10	R	137.28	305274	8744559	28.645	8.08759e-06	4749.68	34.5985
	2-10	L	152.35	293740	6392741	21.7633	6.15952e-06	3710.19	24.353
	6-11	L	98.85	294788	5747025	19.4955	5.52413e-06	3031.92	30.6719
	2-11	L	165.55	289326	5074073	17.5376	4.97558e-06	3062.72	18.5003
	blank			ND	ND	#VALUE!	#VALUE!
	QC sample（FC homogenate）			288058	4827546	16.7589	4.75743e-06

## Sheet: Frontal cortex-summary
	Frontal cortex
	Sample ID	ACh (pmol/mg tissue)	Ch (pmol/mg tissue)
	1-1	17.3526	21.2572
	1-2	18.2051	19.7132
	1-3	17.5329	21.8346
	1-4	16.0883	22.1787
	1-5	18.8378	20.1815
	1-6	16.4248	19.7081
	1-7	19.2488	24.0774
	1-8	20.6167	19.2927
	1-9	18.3435	22.6583
	1-10	17.3309	14.1322
	2-1	16.7382	24.8368
	2-2	18.7887	28.0529
	2-3
	2-4	15.8974	18.9993
	2-5	14.5186	22.4664
	2-6	18.4853	25.7479
	2-7	19.611	25.1031
	2-8	19.2526	30.1819
	2-9	17.9368	25.1037
	2-10	17.3119	24.353
	2-11	17.1964	18.5003
	3-1	14.1497	21.9722
	3-2	12.3198	22.8992
	3-3	11.2842	20.9518
	3-4	8.72047	29.6428
	3-5	9.40244	22.5168
	3-6	12.5816	16.9436
	3-7	14.6773	24.7708
	3-8	15.1109	22.4206
	3-9	11.9067	17.261
	3-10	12.7927	26.3165
	3-11	12.0438	19.7315
	4-1	14.1158	26.7219
	4-2	11.7709	18.199
	4-3	11.9611	16.0568
	4-4	11.2301	16.375
	4-5	14.0216	21.6669
	4-6	18.5515	18.0031
	4-7	14.4648	27.0346
	4-8	15.0132	20.5628
	4-9	14.382	19.2484
	4-10	11.6714	18.6355
	5-1	13.2165	29.8223
	5-2	13.5173	26.8292
	5-3	12.6767	30.5706
	5-4	13.2204	23.3496
	5-5	13.749	24.9037
	5-6	15.0549	29.6456
	5-7	17.0776	31.6849
	5-8	13.8514	34.6683
	5-9	13.811	30.7922
	5-10	15.1007	34.6793
	6-1	14.062	29.0285
	6-2	13.1665	23.6022
	6-3	12.2636	33.772
	6-4	11.4092	28.033
	6-5	14.1236	28.8821
	6-6	12.5753	24.3787
	6-7	11.4371	28.6355
	6-8	11.0229	26.9769
	6-9
	6-10	14.0963	34.5985
	6-11	16.0155	30.6719
	ACh (pmol/mg tissue)
	Group	Condition	COUNT	AVE	SD	SE
	1	water, saline	10	17.9981	1.35357	0.428036
	2	LPC 500 mg/kg, saline	10	17.5737	1.57976	0.499564
	3	water, scopolamine	11	12.2718	1.99371	0.601125
	4	LPC 167 mg/kg, scopolamine	10	13.7182	2.19963	0.695585
	5	LPC 500 mg/kg, scopolamine	10	14.1276	1.28925	0.407698
	6	LPC 1500 mg/kg, scopolamine	10	13.0172	1.57463	0.497941
	Ch (pmol/mg tissue)
	Group	Condition	COUNT	AVE	SD	SE
	1	water, saline	10	20.5034	2.70767	0.85624
	2	LPC 500 mg/kg, saline	10	24.3345	3.61238	1.14234
	3	water, scopolamine	11	22.3115	3.73064	1.12483
	4	LPC 167 mg/kg, scopolamine	10	20.2504	3.87994	1.22694
	5	LPC 500 mg/kg, scopolamine	10	29.6946	3.75587	1.18771
	6	LPC 1500 mg/kg, scopolamine	10	28.8579	3.53359	1.11742
