# Supplementary material for: Oral Administration of Egg- and Soy-Derived Lysophosphatidylcholine Mitigated Acetylcholine Depletion in the Brain of Scopolamine-Treated Rats
Source: Nutrients. 2023 Aug 17;15(16):3618. doi: 10.3390/nu15163618 (PMC10458616; doi:10.3390/nu15163618)
Supplement: Supplementary file 1 [file nutrients-15-03618-s001.zip › Supplementary Files/Dataset S2 for Experiment 1, plasma analysis.xlsx]

## Sheet: Ch-1
	Choline measurement-1
	Values for Ch
	Sample	IPHC (area)	Ch (area)	Ch/IPHC	Ch (µM)
	blank	ND	ND	#VALUE!
	Std 0.75 µM	615690	252833	0.41065	1.50472
	Std 3 µM	615043	913361	1.48504	3.41005
	Std 12 µM	598112	3620108	6.05256	11.5101
	Std 30 µM	580756	9338522	16.0799	29.2928
	Std 52.5 µM	566509	16198168	28.593	51.4834
	Std 75 µM	565898	24019606	42.4451	76.0489
	QC standard (plasma)	610011	3485804	5.71433	10.9103
	blank	ND	ND	#VALUE!
	1-1	569286	10418586	18.3011	33.2319
	2-1	548039	6507488	11.8741	21.8341
	3-1	546113	7301399	13.3698	24.4865
	4-1	541598	4052441	7.48238	21.849
	5-1	522717	7111179	13.6043	24.9024
	6-1	514938	10620035	20.6239	37.3511		Std conc. (M)		Slope	Intercept
	blank	ND	ND	#VALUE!			0.75		0.563886	-0.437843
	1-2	537502	6170932	11.4808	21.1365		3
	2-2	520128	6486128	12.4703	22.8913		12
	3-2	527137	4965588	9.41992	17.4818		30
	4-2	511912	5216174	10.1896	18.8468		52.5
	5-2	510620	8966340	17.5597	31.917		75
	6-2	519131	9290472	17.8962	32.5137
	2-10	498996	5689209	11.4013	20.9956
	blank	ND	ND	#VALUE!
	QC standard (plasma)	525767	2919705	5.55323	10.6246

## Sheet: Ch-2
	Choline measurement-2
	Values for Ch
	Sample	IPHC (area)	Ch (area)	Ch/IPHC	Ch (µM)
	blank	ND	ND	#VALUE!
	Std 0.75 µM	499921	180967	0.361991	1.55844
	Std 3 µM	503332	674891	1.34085	3.29132
	Std 12 µM	469061	2806179	5.98255	11.5086
	Std 30 µM	460200	7525380	16.3524	29.8666
	Std 52.5 µM	472178	13235984	28.0318	50.5427
	Std 75 µM	453633	19363006	42.6843	76.4824
	QC standard (plasma)	504796	3001670	5.9463	11.4444
	blank	ND	ND	#VALUE!
	1-3	467639	3616158	7.7328	14.6071
	2-3	469642	7000784	14.9066	27.3071
	3-3	477356	4716441	9.88034	18.4089
	4-3	470832	4488997	9.53418	17.7961
	5-3	442677	6156254	13.9069	25.5372
	6-3	455078	10404803	22.8638	41.3937		Std conc. (M)		Slope	Intercept
	blank	ND	ND	#VALUE!			0.75		0.56487	-0.518324
	1-4	453046	3855358	8.50986	15.9828		3
	2-4	453727	5016239	11.0556	20.4896		12
	3-4	457606	4873766	10.6506	19.7725		30
	4-4	446369	5869590	13.1496	24.1966		52.5
	5-4	453002	5577118	12.3115	22.7128		75
	6-4	447684	8644233	19.3088	35.1003
	3-5	426762	5106936	11.9667	22.1025
	blank	ND	ND	#VALUE!
	QC standard (plasma)	460353	2669059	5.79785	11.1816

## Sheet: Ch-3
	Choline measurement-3
	Values for Ch
	Sample	IPHC (area)	Ch (area)	Ch/IPHC	Ch (µM)
	blank	ND	ND	#VALUE!
	Std 0.75 µM	422607	161002	0.380973	1.50231
	Std 3 µM	425975	625396	1.46815	3.36622
	Std 12 µM	404443	2570414	6.35544	11.7453
	Std 30 µM	386317	6313482	16.3427	28.868
	Std 52.5 µM	383551	11403592	29.7316	51.8227
	Std 75 µM	385381	16880419	43.8019	75.9455
	QC standard (plasma)	413534	2222721	5.37494	10.0642
	1-5	400478	3756929	9.38111	16.9326
	3-6	401724	4242396	10.5605	18.9546
	4-5	387898	5069114	13.0682	23.2539
	5-5	403062	6375290	15.8171	27.9669
	6-5	383220	6281984	16.3926	28.9536
	blank	ND	ND	#VALUE!
	1-6	387514	3618004	9.33645	16.8561		Std conc. (M)		Slope	Intercept
	2-5	385186	5314200	13.7965	24.5025		0.75		0.583276	-0.495285
	3-7	368176	4492018	12.2007	21.7668		3
	4-6	371338	3049790	8.21298	14.9299		12
	5-6	378337	6194548	16.3731	28.9201		30
	6-6	363076	7038885	19.3868	34.0869		52.5
	6-11	350427	6615026	18.877	33.213		75
	blank	ND	ND	#VALUE!
	QC standard (plasma)	389862	2200501	5.64431	10.5261

## Sheet: Ch-4
	Choline measurement-4
	Values for Ch
	Sample	IPHC (area)	Ch (area)	Ch/IPHC	Ch (µM)
	blank	ND	ND	#VALUE!
	Std 0.75 µM	389654	160430	0.411724	1.36519
	Std 3 µM	378574	580423	1.53318	3.29347
	Std 12 µM	361171	2328906	6.44821	11.7446
	Std 30 µM	352286	5874040	16.6741	29.3274
	Std 52.5 µM	347109	10282160	29.6223	51.5911
	Std 75 µM	339129	14845819	43.7763	75.9282
	QC standard (plasma)	368115	2150958	5.84317	10.7043
	1-7	355589	2524403	7.09922	12.864
	2-6	348790	4010418	11.4981	20.4276
	3-8	345311	3440334	9.963	17.7881
	4-7	335500	4738465	14.1236	24.942
	5-7	345275	4494104	13.016	23.0376
	6-7	327524	5877968	17.9467	31.5156
	blank	ND	ND	#VALUE!			Std conc. (M)		Slope	Intercept
	1-8	329477	3949748	11.9879	21.2698		0.75		0.581583	-0.382245
	2-7	331757	4448178	13.4079	23.7115		3
	3-9	323892	3471675	10.7186	19.0873		12
	4-8	327563	3370037	10.2882	18.3473		30
	5-8	319062	5311375	16.6468	29.2806		52.5
	6-8	328366	4022011	12.2486	38.0065		75
	blank	ND	ND	#VALUE!
	QC standard (plasma)	325112	1907249	5.86644	10.7443

## Sheet: Ch-5
	Choline measurement-5
	Values for Ch
	Sample	IPHC (area)	Ch (area)	Ch/IPHC	Ch (µM)
	blank	ND	ND	#VALUE!
	Std 0.75 µM	302583	121101	0.400224	1.65418
	Std 3 µM	304401	466848	1.53366	3.56545
	Std 12 µM	301371	1898405	6.29923	11.6015
	Std 30 µM	293007	4864867	16.6032	28.9768
	Std 52.5 µM	291253	8617014	29.586	50.8691
	Std 75 µM	283263	12700100	44.835	76.583
	QC standard (plasma)	344000	2110826	6.13612	11.3264
	1-9	326593	2660665	8.14673	14.7168
	2-8	318033	4580012	14.4011	25.2633
	3-10	322313	2952385	9.15999	16.4255
	4-9	335454	4210549	12.5518	22.1449
	5-9	323617	4127790	12.7552	22.4879
	6-9	313781	6098416	19.4353	33.7523
	blank	ND	ND	#VALUE!			Std conc. (M)		Slope	Intercept
	1-10	329173	2717648	8.25599	14.9011		0.75		0.593027	-0.580747
	2-9	326290	4848656	14.86	26.0371		3
	3-11	316403	3269750	10.3341	18.4054		12
	4-10	314427	4379437	13.9283	24.4661		30
	5-10	313362	5035556	16.0695	28.0766		52.5
	6-10	316770	6941511	21.9134	37.9311		75
	2-11	320983	4710768	14.6761	25.727
	blank	ND	ND	#VALUE!
	QC standard (plasma)	331775	2182722	6.57892	12.0731

## Sheet: Ch-summary
	Plasma Ch
	Sample ID	Ch (µM)
	1-1	33.2319
	1-2	21.1365
	1-3	14.6071
	1-4	15.9828
	1-5	16.9326
	1-6	16.8561
	1-7	12.864
	1-8	21.2698
	1-9	14.7168
	1-10	14.9011
	2-1	21.8341
	2-2	22.8913
	2-3	27.3071
	2-4	20.4896
	2-5	24.5025
	2-6	20.4276
	2-7	23.7115
	2-8	25.2633
	2-9	26.0371
	2-10	20.9956
	2-11	25.727
	3-1	24.4865
	3-2	17.4818
	3-3	18.4089
	3-4	19.7725
	3-5	22.1025
	3-6	18.9546
	3-7	21.7668
	3-8	17.7881
	3-9	19.0873
	3-10	16.4255
	3-11	18.4054
	4-1	21.849
	4-2	18.8468
	4-3	17.7961
	4-4	24.1966
	4-5	23.2539
	4-6	14.9299
	4-7	24.942
	4-8	18.3473
	4-9	22.1449
	4-10	24.4661
	5-1	24.9024
	5-2	31.917
	5-3	25.5372
	5-4	22.7128
	5-5	27.9669
	5-6	28.9201
	5-7	23.0376
	5-8	29.2806
	5-9	22.4879
	5-10	28.0766
	6-1	37.3511
	6-2	32.5137
	6-3	41.3937
	6-4	35.1003
	6-5	28.9536
	6-6	34.0869
	6-7	31.5156
	6-8	38.0065
	6-9	33.7523
	6-10	37.9311
	6-11	33.213
	Ch (µM)
	Group	Condition	COUNT	AVE	SD	SE	ttest
	1	water, saline	10	18.2499	5.93207	1.87588
	2	LPC 500 mg/kg, saline	11	23.5624	2.40679	0.725675	0.0130646
	3	water, scopolamine	11	19.5163	2.36982	0.714526
	4	LPC 167 mg/kg, scopolamine	10	21.0773	3.39293	1.07294
	5	LPC 500 mg/kg, scopolamine	10	26.4839	3.22275	1.01912
	6	LPC 1500 mg/kg, scopolamine	11	34.8925	3.52685	1.06339

## Sheet: LPC-1
	LPC measurement-1
	Standard (pal-LPC)
	Sample	pal-LPC (µM)	log[pal-LPC (µM)]	area_pal-LPC	area_IS	area ratio_pal/IS	log[area ratio_pal/IS]
	STD 6.25 µg/mL	12.611	1.10075	47429	9365076	0.00506445	-2.29547
	STD 12.5 µg/mL	25.222	1.40178	195549	9406438	0.0207888	-1.68217
	STD 25 µg/mL	50.4439	1.70281	642271	10456241	0.0614247	-1.21166
	STD 50 µg/mL	100.888	2.00384	2398403	10343481	0.231876	-0.634745
	STD 75 µg/mL	151.332	2.17993	5074146	10453326	0.48541	-0.313892
	STD 100 µg/mL	201.776	2.30487	8283374	10353580	0.800049	-0.0968833
	Palmitoyl-LPC
	Sample	area_pal-LPC	area_IS	area ratio_pal/IS	log[area ratio_pal/IS]	log[pal-LPC (µM)]	pal-LPC (µM)
	5-2	3581289	8456067	0.423517	-0.373129	2.15002	141.26			Slope	Intercept
	5-5	2869658	7892304	0.363602	-0.439374	2.11345	129.852			1.81132	-4.2675
	5-6	3002749	8094000	0.370985	-0.430644	2.11827	131.301
	6-1	2646633	7859449	0.336745	-0.472698	2.09505	124.466
	6-3	2129949	8032179	0.265177	-0.576464	2.03776	109.084
	6-6	2688762	8365307	0.321418	-0.49293	2.08388	121.305
	Stearoyl-LPC
	Sample	area_ste-LPC	area_IS	area ratio_ste/IS	log[area ratio_ste/IS]	log[ste-LPC (µM)]	ste-LPC (µM)
	5-2	1318538	8456067	0.155928	-0.807076	1.91045	81.3664
	5-5	842557	7892304	0.106757	-0.971605	1.81961	66.0103
	5-6	972265	8094000	0.120122	-0.920379	1.84789	70.4519
	6-1	841123	7859449	0.107021	-0.970533	1.8202	66.1003
	6-3	786087	8032179	0.0978672	-1.00936	1.79877	62.9167
	6-6	875503	8365307	0.104659	-0.980224	1.81485	65.2909
	Oleoyl-LPC
	Sample	area_ole-LPC	area_IS	area ratio_ole/IS	log[area ratio_ole/IS]	log[ole-LPC (µM)]	ole-LPC (µM)
	5-2	117597	8456067	0.0139068	-1.85677	1.33093	21.4252
	5-5	105925	7892304	0.0134213	-1.87221	1.3224	21.009
	5-6	129615	8094000	0.0160137	-1.79551	1.36475	23.1605
	6-1	105615	7859449	0.013438	-1.87167	1.3227	21.0234
	6-3	66509	8032179	0.00828032	-2.08195	1.20661	16.0919
	6-6	115514	8365307	0.0138087	-1.85985	1.32923	21.3416
	Linoleoyl-LPC
	Sample	area_lin-LPC	area_IS	area ratio_lin/IS	log[area ratio_lin/IS]	log[lin-LPC (µM)]	lin-LPC (µM)
	5-2	1637493	8456067	0.193647	-0.712989	1.96239	91.7042
	5-5	1245526	7892304	0.157815	-0.801851	1.91333	81.9087
	5-6	1868446	8094000	0.230843	-0.636683	2.00452	101.045
	6-1	1416644	7859449	0.180247	-0.744131	1.9452	88.1446
	6-3	996679	8032179	0.124086	-0.906278	1.85568	71.7261
	6-6	1673156	8365307	0.200011	-0.698945	1.97014	93.356

## Sheet: LPC-2
	LPC measurement-2
	Standard (pal-LPC)
	Sample	pal-LPC (µM)	log[pal-LPC (µM)]	area_pal-LPC	area_IS	area ratio_pal/IS	log[area ratio_pal/IS]
	STD 6.25 µg/mL	12.611	1.10075	40226	9883585	0.00406998	-2.39041
	STD 12.5 µg/mL	25.222	1.40178	161022	9559404	0.0168444	-1.77355
	STD 25 µg/mL	50.4439	1.70281	598076	9952134	0.0600953	-1.22116
	STD 50 µg/mL	100.888	2.00384	2224700	9740350	0.2284	-0.641303
	STD 75 µg/mL	151.332	2.17993	4715950	10104017	0.46674	-0.330925
	STD 100 µg/mL	201.776	2.30487	8279116	10066303	0.822458	-0.084886
	Palmitoyl-LPC
	Sample	area_pal-LPC	area_IS	area ratio_pal/IS	log[area ratio_pal/IS]	log[pal-LPC (µM)]	pal-LPC (µM)
	1-1	4394106	8287390	0.530216	-0.275547	2.20219	159.291			Slope	Intercept
	2-1	1723314	7258401	0.237423	-0.624477	2.01864	104.385			1.901	-4.46191
	3-1	2680356	7898722	0.33934	-0.469364	2.10024	125.961
	4-1	1416266	6492490	0.218139	-0.661266	1.99929	99.836
	5-1	3406614	7996811	0.425997	-0.370594	2.15219	141.969
	1-2	2419433	7921811	0.305414	-0.515111	2.07617	119.171
	2-2	1932874	8511923	0.227078	-0.643824	2.00846	101.968
	3-2	3138954	8148184	0.385234	-0.414276	2.12921	134.652
	4-2	3216384	8323874	0.386405	-0.412958	2.12991	134.867
	6-2	1760780	7327223	0.240307	-0.619234	2.0214	105.05
	1-3	2172644	7968250	0.272663	-0.564374	2.05026	112.268
	2-3	2730352	7251772	0.376508	-0.424226	2.12398	133.039
	3-3	2532100	8223779	0.3079	-0.511591	2.07802	119.68
	4-3	2015678	7092621	0.284194	-0.546386	2.05972	114.741
	5-3	2218164	7738500	0.28664	-0.542663	2.06168	115.26
	Stearoyl-LPC
	Sample	area_ste-LPC	area_IS	area ratio_ste/IS	log[area ratio_ste/IS]	log[ste-LPC (µM)]	ste-LPC (µM)
	1-1	2076356	8287390	0.250544	-0.601116	2.03093	107.381
	2-1	595029	7258401	0.081978	-1.0863	1.7757	59.6625
	3-1	1024527	7898722	0.129708	-0.887033	1.88053	75.9495
	4-1	395871	6492490	0.0609737	-1.21486	1.70808	51.0595
	5-1	1171184	7996811	0.146456	-0.834292	1.90827	80.9598
	1-2	1090456	7921811	0.137652	-0.861216	1.89411	78.3621
	2-2	640568	8511923	0.0752554	-1.12346	1.75615	57.0367
	3-2	987785	8148184	0.121228	-0.916398	1.86508	73.2956
	4-2	1262416	8323874	0.151662	-0.819123	1.91625	82.461
	6-2	670263	7327223	0.0914757	-1.03869	1.80075	63.2042
	1-3	821706	7968250	0.103123	-0.986646	1.82812	67.317
	2-3	1044821	7251772	0.144078	-0.841402	1.90453	80.2655
	3-3	902601	8223779	0.109755	-0.959576	1.84237	69.5609
	4-3	747033	7092621	0.105325	-0.977467	1.83295	68.0697
	5-3	578950	7738500	0.0748142	-1.12602	1.75481	56.8606
	Oleoyl-LPC
	Sample	area_ole-LPC	area_IS	area ratio_ole/IS	log[area ratio_ole/IS]	log[ole-LPC (µM)]	ole-LPC (µM)
	1-1	144748	8287390	0.0174661	-1.75781	1.42247	26.4524
	2-1	63023	7258401	0.00868277	-2.06134	1.26279	18.3144
	3-1	73711	7898722	0.00933202	-2.03002	1.27927	19.0225
	4-1	42814	6492490	0.00659439	-2.18083	1.19994	15.8468
	5-1	110331	7996811	0.0137969	-1.86022	1.36859	23.3664
	1-2	87858	7921811	0.0110906	-1.95504	1.31871	20.831
	2-2	64142	8511923	0.00753555	-2.12289	1.23042	16.9988
	3-2	102960	8148184	0.0126359	-1.89839	1.34851	22.3106
	4-2	107428	8323874	0.012906	-1.88921	1.35334	22.5602
	6-2	36621	7327223	0.00499794	-2.30121	1.13661	13.6966
	1-3	78216	7968250	0.00981596	-2.00807	1.29082	19.5352
	2-3	80483	7251772	0.0110984	-1.95474	1.31887	20.8387
	3-3	82511	8223779	0.0100332	-1.99856	1.29582	19.7615
	4-3	59826	7092621	0.00843496	-2.07392	1.25618	18.0376
	5-3	71368	7738500	0.00922246	-2.03515	1.27657	18.9047
	Linoleoyl-LPC
	Sample	area_lin-LPC	area_IS	area ratio_lin/IS	log[area ratio_lin/IS]	log[lin-LPC (µM)]	lin-LPC (µM)
	1-1	2744327	8287390	0.331145	-0.479982	2.09465	124.351
	2-1	983162	7258401	0.135452	-0.868216	1.89042	77.7005
	3-1	1898408	7898722	0.240344	-0.619167	2.02143	105.059
	4-1	865954	6492490	0.133378	-0.874916	1.8869	77.0724
	5-1	2013782	7996811	0.251823	-0.598904	2.03209	107.669
	1-2	1388033	7921811	0.175217	-0.756425	1.94923	88.9673
	2-2	1379620	8511923	0.162081	-0.790268	1.93143	85.394
	3-2	1692420	8148184	0.207705	-0.682553	1.98809	97.2948
	4-2	2188941	8323874	0.262971	-0.580091	2.04199	110.151
	6-2	702896	7327223	0.0959294	-1.01805	1.81161	64.8047
	1-3	1352847	7968250	0.16978	-0.770114	1.94203	87.5042
	2-3	1996141	7251772	0.275263	-0.560253	2.05242	112.83
	3-3	1560420	8223779	0.189745	-0.72183	1.96743	92.7745
	4-3	1334297	7092621	0.188125	-0.725554	1.96547	92.3569
	5-3	1212981	7738500	0.156746	-0.804803	1.92378	83.9038

## Sheet: LPC-3
	LPC measurement-3
	Standard (pal-LPC)
	Sample	pal-LPC (µM)	log[pal-LPC (µM)]	area_pal-LPC	area_IS	area ratio_pal/IS	log[area ratio_pal/IS]
	STD 6.25 µg/mL	12.611	1.10075	38403	9547248	0.00402242	-2.39551
	STD 12.5 µg/mL	25.222	1.40178	159756	9562621	0.0167063	-1.77712
	STD 25 µg/mL	50.4439	1.70281	548466	9456268	0.0580003	-1.23657
	STD 50 µg/mL	100.888	2.00384	2229617	9544970	0.233591	-0.631544
	STD 75 µg/mL	151.332	2.17993	4690717	10029547	0.46769	-0.330042
	STD 100 µg/mL	201.776	2.30487	7932511	10028729	0.790979	-0.101835
	Palmitoyl-LPC
	Sample	area_pal-LPC	area_IS	area ratio_pal/IS	log[area ratio_pal/IS]	log[pal-LPC (µM)]	pal-LPC (µM)
	1-4	2069756	7513966	0.275455	-0.55995	2.05529	113.576			Slope	Intercept
	2-4	2040661	7654216	0.266606	-0.57413	2.04782	111.641			1.90075	-4.46653
	3-4	3094917	7488509	0.413289	-0.383746	2.14799	140.601
	4-4	2009288	7116787	0.282331	-0.549242	2.06092	115.059
	5-4	1953456	7074883	0.276111	-0.558916	2.05583	113.718
	6-4	3322942	8091667	0.410662	-0.386515	2.14653	140.13
	1-5	3141030	8109216	0.387341	-0.411907	2.13317	135.885
	3-6	2892600	7861090	0.367964	-0.434194	2.12145	132.265
	4-5	3459238	8167927	0.423515	-0.373131	2.15357	142.42
	6-5	2437378	7563340	0.322262	-0.491791	2.09114	123.351
	1-6	2956746	7631836	0.387423	-0.411815	2.13322	135.9
	2-5	2446152	7608444	0.321505	-0.492812	2.09061	123.199
	3-7	2925461	8421292	0.347389	-0.459184	2.1083	128.321
	4-6	2281331	7096507	0.321472	-0.492856	2.09058	123.192
	Stearoyl-LPC
	Sample	area_ste-LPC	area_IS	area ratio_ste/IS	log[area ratio_ste/IS]	log[ste-LPC (µM)]	ste-LPC (µM)
	1-4	511615	7513966	0.0680885	-1.16693	1.73595	54.444
	2-4	581610	7654216	0.0759856	-1.11927	1.76102	57.6796
	3-4	734587	7488509	0.0980952	-1.00835	1.81938	65.9746
	4-4	883660	7116787	0.124166	-0.905999	1.87323	74.6837
	5-4	695253	7074883	0.0982706	-1.00758	1.81978	66.0366
	6-4	1131808	8091667	0.139873	-0.854265	1.90044	79.5139
	1-5	970802	8109216	0.119716	-0.921848	1.86489	73.2634
	3-6	660666	7861090	0.0840425	-1.0755	1.78405	60.8204
	4-5	904208	8167927	0.110702	-0.955844	1.847	70.3076
	6-5	573752	7563340	0.0758596	-1.11999	1.76064	57.6293
	1-6	862681	7631836	0.113037	-0.946779	1.85177	71.0839
	2-5	578886	7608444	0.0760847	-1.1187	1.76132	57.7192
	3-7	837802	8421292	0.0994862	-1.00224	1.82259	66.4651
	4-6	668523	7096507	0.0942045	-1.02593	1.81013	64.5847
	Oleoyl-LPC
	Sample	area_ole-LPC	area_IS	area ratio_ole/IS	log[area ratio_ole/IS]	log[ole-LPC (µM)]	ole-LPC (µM)
	1-4	70291	7513966	0.00935471	-2.02897	1.28242	19.1611
	2-4	49703	7654216	0.00649355	-2.18752	1.19901	15.8127
	3-4	100159	7488509	0.013375	-1.87371	1.36411	23.1263
	4-4	63158	7116787	0.00887451	-2.05186	1.27038	18.6372
	5-4	57067	7074883	0.00806614	-2.09333	1.24856	17.7239
	6-4	84545	8091667	0.0104484	-1.98095	1.30768	20.3088
	1-5	140301	8109216	0.0173014	-1.76192	1.42292	26.4801
	3-6	81591	7861090	0.0103791	-1.98384	1.30616	20.2378
	4-5	124152	8167927	0.0151999	-1.81816	1.39333	24.7361
	6-5	75255	7563340	0.00994997	-2.00218	1.29652	19.7932
	1-6	103537	7631836	0.0135665	-1.86753	1.36735	23.2999
	2-5	75492	7608444	0.00992213	-2.00339	1.29588	19.7641
	3-7	107080	8421292	0.0127154	-1.89567	1.35255	22.5191
	4-6	66651	7096507	0.00939209	-2.02724	1.28333	19.2014
	Linoleoyl-LPC
	Sample	area_lin-LPC	area_IS	area ratio_lin/IS	log[area ratio_lin/IS]	log[lin-LPC (µM)]	lin-LPC (µM)
	1-4	1239570	7513966	0.164969	-0.782598	1.93815	86.7257
	2-4	1115962	7654216	0.145797	-0.836251	1.90992	81.2682
	3-4	1785473	7488509	0.238428	-0.622642	2.0223	105.269
	4-4	1105514	7116787	0.155339	-0.80872	1.92441	84.0243
	5-4	1176192	7074883	0.166249	-0.779241	1.93991	87.0791
	6-4	1757103	8091667	0.21715	-0.663241	2.00094	100.217
	1-5	2426226	8109216	0.299194	-0.524048	2.07417	118.624
	3-6	1971946	7861090	0.250849	-0.600588	2.03391	108.12
	4-5	2077230	8167927	0.254315	-0.594627	2.03704	108.903
	6-5	1680765	7563340	0.222225	-0.653207	2.00622	101.443
	1-6	1964341	7631836	0.257388	-0.589412	2.03978	109.594
	2-5	1515145	7608444	0.19914	-0.700842	1.98116	95.7548
	3-7	2346563	8421292	0.278646	-0.554947	2.05792	114.266
	4-6	1427806	7096507	0.201198	-0.696375	1.98351	96.2743

## Sheet: LPC-4
	LPC measurement-4
	Standard (pal-LPC)
	Sample	pal-LPC (µM)	log[pal-LPC (µM)]	area_pal-LPC	area_IS	area ratio_pal/IS	log[area ratio_pal/IS]
	STD 6.25 µg/mL	12.611	1.10075	39950	9346499	0.00427433	-2.36913
	STD 12.5 µg/mL	25.222	1.40178	153342	9313382	0.0164647	-1.78345
	STD 25 µg/mL	50.4439	1.70281	567621	9533061	0.0595424	-1.22517
	STD 50 µg/mL	100.888	2.00384	2074904	9595888	0.216228	-0.665087
	STD 75 µg/mL	151.332	2.17993	4697508	9286556	0.50584	-0.295987
	STD 100 µg/mL	201.776	2.30487	7759134	9587778	0.809273	-0.0919047
	Palmitoyl-LPC
	Sample	area_pal-LPC	area_IS	area ratio_pal/IS	log[area ratio_pal/IS]	log[pal-LPC (µM)]	pal-LPC (µM)
	1-7	2225004	8011219	0.277736	-0.556368	2.05417	113.285			1.89602	-4.45112
	2-6	3127832	8394665	0.372598	-0.42876	2.12148	132.274
	3-8	1963084	7664207	0.256137	-0.591528	2.03563	108.55
	4-7	3164202	8285134	0.381913	-0.418035	2.12713	134.008
	5-7	1577513	7157513	0.2204	-0.656789	2.00121	100.279
	6-7	1586536	7009776	0.226332	-0.645254	2.00729	101.693
	1-8	2710144	7480357	0.362301	-0.44093	2.11506	130.334
	2-7	1993592	7408921	0.26908	-0.570119	2.04692	111.409
	3-9	2060254	6971307	0.295533	-0.529393	2.0684	117.057
	4-8	2224289	7394357	0.300809	-0.521709	2.07245	118.155
	5-8	1377748	6779768	0.203215	-0.692045	1.98261	96.0757
	6-8	2095305	7609180	0.275365	-0.560091	2.05221	112.774
	2-10	2611310	7970669	0.327615	-0.484636	2.09201	123.596
	3-5	2359478	7921740	0.297848	-0.526005	2.07019	117.54
	6-11	1891723	7876331	0.240178	-0.619466	2.02089	104.928
	Stearoyl-LPC
	Sample	area_ste-LPC	area_IS	area ratio_ste/IS	log[area ratio_ste/IS]	log[ste-LPC (µM)]	ste-LPC (µM)
	1-7	702836	8011219	0.0877315	-1.05684	1.79021	61.6894
	2-6	1394810	8394665	0.166154	-0.779488	1.93649	86.3961
	3-8	696687	7664207	0.0909014	-1.04143	1.79834	62.8552
	4-7	970497	8285134	0.117137	-0.931305	1.85642	71.8493
	5-7	600631	7157513	0.0839162	-1.07615	1.78003	60.2596
	6-7	470735	7009776	0.0671541	-1.17293	1.72899	53.578
	1-8	895712	7480357	0.119742	-0.921754	1.86146	72.6876
	2-7	601679	7408921	0.0812101	-1.09039	1.77252	59.2268
	3-9	625220	6971307	0.0896848	-1.04728	1.79525	62.4101
	4-8	817663	7394357	0.110579	-0.956326	1.84323	69.6989
	5-8	439533	6779768	0.0648301	-1.18822	1.72092	52.5919
	6-8	621902	7609180	0.0817305	-1.08762	1.77398	59.4267
	2-10	960130	7970669	0.120458	-0.919165	1.86283	72.9165
	3-5	666977	7921740	0.0841958	-1.07471	1.78079	60.3654
	6-11	589934	7876331	0.0748996	-1.12552	1.75399	56.7531
	Oleoyl-LPC
	Sample	area_ole-LPC	area_IS	area ratio_ole/IS	log[area ratio_ole/IS]	log[ole-LPC (µM)]	ole-LPC (µM)
	1-7	83567	8011219	0.0104312	-1.98166	1.30244	20.0651
	2-6	122223	8394665	0.0145596	-1.83685	1.37882	23.9232
	3-8	48431	7664207	0.00631911	-2.19934	1.18763	15.404
	4-7	119163	8285134	0.0143827	-1.84216	1.37602	23.7695
	5-7	56851	7157513	0.00794284	-2.10002	1.24002	17.3787
	6-7	36303	7009776	0.00517891	-2.28576	1.14205	13.8693
	1-8	104344	7480357	0.0139491	-1.85545	1.36901	23.3888
	2-7	64853	7408921	0.00875337	-2.05782	1.26227	18.2925
	3-9	64030	6971307	0.00918479	-2.03693	1.27329	18.7626
	4-8	60484	7394357	0.00817975	-2.08726	1.24675	17.6502
	5-8	44892	6779768	0.00662147	-2.17905	1.19834	15.7884
	6-8	47266	7609180	0.00621171	-2.20679	1.18371	15.2653
	2-10	79300	7970669	0.00994898	-2.00222	1.2916	19.5704
	3-5	71415	7921740	0.00901506	-2.04503	1.26902	18.5789
	6-11	51070	7876331	0.00648398	-2.18816	1.19353	15.6147
	Linoleoyl-LPC
	Sample	area_lin-LPC	area_IS	area ratio_lin/IS	log[area ratio_lin/IS]	log[lin-LPC (µM)]	lin-LPC (µM)
	1-7	1524299	8011219	0.190271	-0.720628	1.96754	92.7979
	2-6	2387338	8394665	0.284388	-0.546089	2.05959	114.708
	3-8	806220	7664207	0.105193	-0.978014	1.83179	67.8872
	4-7	2205982	8285134	0.266258	-0.574698	2.0445	110.791
	5-7	915596	7157513	0.127921	-0.893058	1.87659	75.2653
	6-7	622807	7009776	0.0888483	-1.05135	1.79311	62.1024
	1-8	1599239	7480357	0.213792	-0.670009	1.99424	98.6815
	2-7	1147326	7408921	0.154857	-0.810068	1.92037	83.2464
	3-9	1339735	6971307	0.192178	-0.716295	1.96982	93.2875
	4-8	1113830	7394357	0.150632	-0.822082	1.91403	82.0407
	5-8	800753	6779768	0.118109	-0.927716	1.85832	72.1632
	6-8	1339343	7609180	0.176017	-0.754446	1.9497	89.0639
	2-10	1739098	7970669	0.218187	-0.661171	1.9989	99.7464
	3-5	1275814	7921740	0.161052	-0.793033	1.92935	84.9865
	6-11	819984	7876331	0.104107	-0.982519	1.82941	67.5168

[truncated: 2 more sheets: LPC-5, LPC-summary]
