# Supplementary material for: Oral Administration of Egg- and Soy-Derived Lysophosphatidylcholine Mitigated Acetylcholine Depletion in the Brain of Scopolamine-Treated Rats
Source: Nutrients. 2023 Aug 17;15(16):3618. doi: 10.3390/nu15163618 (PMC10458616; doi:10.3390/nu15163618)
Supplement: Supplementary file 1 [file nutrients-15-03618-s001.zip › Supplementary Files/Dataset S3 for Experiments 2 and 3.xlsx]

## Sheet: Group setting (Exp2)
	1: water, saline
	2: water, scopolamine
	3: LIPOID R LPC 20, scopolamine
	4: SLP-LPC70, scopolamine
	5: α-GPC, scopolamine

## Sheet: Body weight (Exp2)
	Body weight was measured at the days of experiments (after overnight fasting)
	Sample ID	Body weight
	1-1	216.47
	1-2	206.48
	1-3	212
	1-4	215.74
	1-5	218.81
	2-1	218.54
	2-2	218.15
	2-3	208.69
	2-4	209.8
	2-5	209.93
	2-6	210.65
	2-7	230.89
	2-8	212.36
	2-9	213.76
	2-10	214.05
	2-11	210.17
	3-1	210.42
	3-2	213.38
	3-3	212.72
	3-4	210.93
	3-5	207.73
	3-6	208.96
	3-7	211.38
	3-8	229.38
	3-9	215.22
	3-10	213.09
	3-11	214.2
	4-1	214.54
	4-2	215.11
	4-3	208.86
	4-4	214.14
	4-5	216.96
	4-6	225.38
	4-7	218.78
	4-8	218.98
	4-9	223.04
	4-10	220.25
	4-11	207.59
	5-1	213.26
	5-2	214.79
	5-3	214.52
	5-4	215.55
	5-5	213.03
	5-6	219.85
	5-7	217.3
	5-8	216.04
	5-9	224.39
	5-10	214.09
	5-11	215.85

## Sheet: Tissue weight (Exp2)
	Wet weight (mg)
	Sample ID	Frontal cortex		Hippocampus		Striatum
		left	right	left	right	left	right
	1-1	115.29	112.84	48.5	46.28	24.14	25.22
	1-2	133.33	139.15	53.77	51.78	34.94	36.03
	1-3	124.43	108.81	41.86	54.25	28.62	28.19
	1-4	138.1	122.72	36.94	29.01	22.62	24.69
	1-5	149.23	135.09	50.03	46.21	37.05	34.29
	2-1	72.79	122.11	43.34	56.13	22.53	20.1
	2-2	75.88	91.4	39.32	52.88	45	36.5
	2-3	113.58	126.91	50.55	56.04	24.05	25.14
	2-4	150.72	141.33	50.39	47.31	38.25	31.85
	2-5	150.44	133.41	51.9	50.87	46.25	35.87
	2-6	146.72	137.82	56.62	49.66	31.85	29.96
	2-7	121.71	138.73	42.46	36.1	22.81	28.7
	2-8	164.91	169.53	50.8	42.57	36.36	34.17
	2-9	149.27	154.71	52.78	51.54	33.2	40.57
	2-10	156.88	138.03	51.21	51.91	35.19	28.72
	2-11	140.63	129.94	52.08	48.78	35.2	34.87
	3-1	118.59	142.6	43.79	46.4	29.66	34
	3-2	136.02	139.94	50.98	52.59	35.02	33.85
	3-3	152.88	135	51.28	38.19	32.63	30.84
	3-4	112.54	122.58	51.16	44.34	28.52	27.15
	3-5	142.72	139.23	46.26	43.74	40.63	32.66
	3-6	132.6	139	47.58	40.93	29.43	35.12
	3-7	136.79	153.67	51.03	44.91	29.19	29.33
	3-8	132.29	145.44	34.08	46.08	28.8	35.12
	3-9	128.43	134.01	52.93	42.78	23.86	30.15
	3-10	147.37	153.84	44.43	50.86	31.69	31.88
	3-11	127.82	139.71	55.79	49.75	26.23	29.97
	4-1	106.05	124.04	45.18	40.48	45.41	32.8
	4-2	107.79	95.38	49.91	45.1	27.95	28.64
	4-3	154.96	152.16	52.09	53.04	34.4	32.7
	4-4	115.37	141.17	55.86	48.12	20.68	31.26
	4-5	94.33	120.3	52.02	47.78	27.12	29.96
	4-6	131.2	132.11	36.04	29.49	20.8	24.84
	4-7	133.47	136.36	55.98	45.05	32.11	34.41
	4-8	113.65	133.9	43.32	48.26	28.94	32.14
	4-9	147.26	133.07	50.82	50.07	37.68	37.38
	4-10	132.54	128.54	49.91	52.28	30.29	33.62
	4-11	115.57	112.66	42.29	41.74	27	31.66
	5-1	149.05	129.7	56.01	54	35.42	42.65
	5-2	143.48	127.24	46.78	55.97	27.52	20.52
	5-3	129.77	130.36	45.54	38.01	27.57	26.68
	5-4	138.85	118.25	48.4	46.53	30.35	29.33
	5-5	159.97	122.7	45.34	45.72	30.2	27.44
	5-6	138.45	152.74	45.7	49.57	27.58	36.03
	5-7	136.01	139.24	47.91	58.99	29.01	28.82
	5-8	122.83	128.18	48.21	46.55	21.9	24.5
	5-9	149.48	140.71	44.07	48	26.89	28.23
	5-10	136.21	130.13	49.32	50.22	30.34	29.34
	5-11	127.93	132.85	57.1	58.86	27.26	32.68

## Sheet: Frontal cortex-1 (Exp2)
	Frontal cortex (FC) measurement-1
	Values for ACh							*calculated as 1 mg of tissue = 1 µL, and the tissue volume was added to solvent volume (450 µL)
	Sample	The hemisphere used for measurement	Tissue weight (mg)	IPHC (area)	ACh (area)	ACh/IPHC	ACh (M)	ACh (pmol)*	ACh (pmol/mg tissue)
	blank			ND	ND	#VALUE!	#VALUE!
	Std 150 nM			580637	254068	0.437568	2.13359e-07
	Std 600 nM			560327	1062290	1.89584	6.18053e-07
	Std 2.40 µM			545426	4423179	8.10959	2.34247e-06
	Std 6.00 µM			532874	11321016	21.2452	5.98782e-06
	Std 10.5 µM			521352	19400019	37.211	1.04186e-05
	Std 15.0 µM			514072	27744873	53.9708	1.50697e-05
	QC sample（FC homogenate）			518159	5933055	11.4503	3.26956e-06
	1-1	R	112.84	469035	5646034	12.0376	3.43255e-06	1931.97	17.1214
	2-1	R	122.11	504027	3034558	6.02063	1.76275e-06	1008.49	8.25884
	3-1	R	142.6	473293	3654664	7.72178	2.23485e-06	1324.37	9.28731
	4-1	R	124.04	448684	3800361	8.47002	2.4425e-06	1402.09	11.3035
	5-1	R	129.7	415914	4035854	9.70358	2.78483e-06	1614.37	12.4469
	1-2	R	139.15	403351	4516520	11.1975	3.19942e-06	1884.94	13.5461					Std conc. (M)			Slope	Intercept
	2-2	R	91.4	413034	2608452	6.31534	1.84454e-06	998.633	10.926					1.5e-07		ACh	3.60339e+06	-0.331248
	3-2	L	136.02	396945	4350042	10.9588	3.13318e-06	1836.1	13.4988					6e-07		Ch	3.26334e+06	-0.259307
	4-2	R	95.38	393513	3303708	8.39542	2.42179e-06	1320.8	13.8478					2.4e-06
	5-2	R	127.24	370279	3160599	8.53572	2.46073e-06	1420.43	11.1634					6e-06
	1-3	R	108.81	371519	3891722	10.4752	2.99896e-06	1675.85	15.4016					1.05e-05
	2-3	L	113.58	365639	3025256	8.27389	2.38807e-06	1345.87	11.8495					1.5e-05
	3-3	R	135	351197	3442087	9.80101	2.81187e-06	1644.94	12.1848
	4-3	R	152.16	352771	3960756	11.2276	3.20776e-06	1931.58	12.6944
	5-3	R	130.36	332671	3096410	9.30772	2.67497e-06	1552.45	11.9089
	1-4	L	138.1	342988	4795353	13.9811	3.97192e-06	2335.88	16.9144
	2-4	R	141.33	336866	3197437	9.49172	2.72603e-06	1611.99	11.4058
	3-4	L	112.54	331825	2467397	7.43584	2.15549e-06	1212.55	10.7744
	4-4	L	115.37	329155	3457080	10.5029	3.00665e-06	1699.87	14.7341
	5-4	R	118.25	326734	2727584	8.34803	2.40864e-06	1368.71	11.5747
	1-5	R	135.09	311994	4811520	15.4218	4.37174e-06	2557.86	18.9345
	2-5	R	133.41	313606	3055645	9.74358	2.79593e-06	1631.17	12.2268
	3-5	R	139.23	308493	4146875	13.4424	3.8224e-06	2252.28	16.1767
	4-5	L	94.33	314544	2860389	9.09376	2.6156e-06	1423.75	15.0933
	5-5	R	122.7	314947	3066545	9.7367	2.79402e-06	1600.14	13.041
	blank			ND	ND	#VALUE!	#VALUE!
	QC sample（FC homogenate）			310921	3524547	11.3358	3.55315e-06
	Values for Ch							*calculated as 1 mg of tissue = 1 µL, and the tissue volume was added to solvent volume (450 µL)
	Sample	The used hemisphere	Tissue weight (mg)	IPHC (area)	Ch (area)	Ch/IPHC	Ch (M)	Ch (pmol)*	Ch (pmol/mg tissue)
	blank			ND	ND	#VALUE!	#VALUE!
	Std 150 nM			580637	240390	0.414011	2.06328e-07
	Std 600 nM			560327	983735	1.75564	6.17451e-07
	Std 2.40 µM			545426	4043120	7.41277	2.35099e-06
	Std 6.00 µM			532874	10260880	19.2557	5.98009e-06
	Std 10.5 µM			521352	17618894	33.7946	1.04353e-05
	Std 15.0 µM			514072	25130904	48.886	1.50598e-05
	QC sample（FC homogenate）			518159	8021192	15.4802	4.82313e-06
	1-1	R	112.84	469035	6328113	13.4918	4.21381e-06	2371.7	21.0183
	2-1	R	122.11	504027	3592702	7.128	2.26373e-06	1295.1	10.606
	3-1	R	142.6	473293	10284670	21.73	6.7383e-06	3993.12	28.0022
	4-1	R	124.04	448684	9349709	20.8381	6.46497e-06	3711.15	29.919
	5-1	R	129.7	415914	4837775	11.6317	3.64381e-06	2112.32	16.2862
	1-2	R	139.15	403351	6105856	15.1378	4.71822e-06	2779.74	19.9766
	2-2	R	91.4	413034	5212371	12.6197	3.94658e-06	2136.68	23.3772
	3-2	L	136.02	396945	8303420	20.9183	6.48956e-06	3803.01	27.9592
	4-2	R	95.38	393513	6244441	15.8684	4.94211e-06	2695.33	28.2588
	5-2	R	127.24	370279	7279762	19.6602	6.10403e-06	3523.49	27.6917
	1-3	R	108.81	371519	4844589	13.0399	4.07536e-06	2277.35	20.9296
	2-3	L	113.58	365639	5144352	14.0695	4.39084e-06	2474.59	21.7872
	3-3	R	135	351197	5629504	16.0295	4.99145e-06	2920	21.6296
	4-3	R	152.16	352771	6074420	17.2192	5.35601e-06	3225.18	21.196
	5-3	R	130.36	332671	6200881	18.6397	5.79131e-06	3361.04	25.7828
	1-4	L	138.1	342988	5673343	16.5409	5.14818e-06	3027.65	21.9236
	2-4	R	141.33	336866	4784575	14.2032	4.43182e-06	2620.67	18.5429
	3-4	L	112.54	331825	5276490	15.9014	4.95221e-06	2785.82	24.754
	4-4	L	115.37	329155	5352805	16.2623	5.06279e-06	2862.35	24.8101
	5-4	R	118.25	326734	4606388	14.0983	4.39967e-06	2500.11	21.1426
	1-5	R	135.09	311994	5817731	18.6469	5.79353e-06	3389.74	25.0924
	2-5	R	133.41	313606	4105091	13.09	4.09068e-06	2386.54	17.8888
	3-5	R	139.23	308493	6025892	19.5333	6.06515e-06	3573.77	25.6681
	4-5	L	94.33	314544	4257600	13.5358	4.2273e-06	2301.04	24.3936
	5-5	R	122.7	314947	4849156	15.3967	4.79756e-06	2747.56	22.3925
	blank			ND	ND	#VALUE!	#VALUE!
	QC sample（FC homogenate）			310921	4844212	15.5802	4.85378e-06

## Sheet: Frontal cortex-2 (Exp2)
	Frontal cortex (FC) measurement-2
	Values for ACh							*calculated as 1 mg of tissue = 1 µL, and the tissue volume was added to solvent volume (450 µL)
	Sample	The hemisphere used for measurement	Tissue weight (mg)	IPHC (area)	ACh (area)	ACh/IPHC	ACh (M)	ACh (pmol)*	ACh (pmol/mg tissue)
	blank			ND	ND	#VALUE!	#VALUE!
	Std 150 nM			427094	187334	0.438625	2.42484e-07
	Std 600 nM			412102	765585	1.85776	6.41912e-07
	Std 2.40 µM			406496	3229530	7.9448	2.35517e-06
	Std 6.00 µM			400511	8212158	20.5042	5.89013e-06
	Std 10.5 µM			388947	14215422	36.5485	1.04059e-05
	Std 15.0 µM			381776	20339886	53.277	1.51144e-05
	QC sample（FC homogenate）			381258	4522286	11.8615	3.45756e-06
	2-6	R	137.82	342180	5407044	15.8018	4.56658e-06	2684.33	19.4771	exclusion (failure in administration)
	3-6	R	139	337611	3644612	10.7953	3.15747e-06	1859.75	13.3795
	4-6	R	132.11	319362	2809749	8.79801	2.59531e-06	1510.76	11.4356
	5-6	R	152.74	303179	3088915	10.1884	2.98666e-06	1800.18	11.7859	exclusion (failure in maicrowave fixation)
	2-7	L	121.71	293654	3002282	10.2239	2.99664e-06	1713.21	14.0761
	2-8	R	169.53	295554	3514612	11.8916	3.46604e-06	2147.31	12.6663					Std conc. (M)			Slope	Intercept
	3-7	R	153.67	291278	3370670	11.572	3.37608e-06	2038.04	13.2624					1.5e-07		ACh	3.55291e+06	-0.422897
	4-7	R	136.36	293575	2892109	9.85135	2.89178e-06	1695.63	12.4349					6e-07		Ch	3.19617e+06	-0.305043
	5-7	R	139.24	273573	4286775	15.6696	4.52938e-06	2668.89	19.1676					2.4e-06
	3-8	L	132.29	275169	2854904	10.3751	3.0392e-06	1769.69	13.3774					6e-06
	2-9	R	154.71	263492	3107566	11.7938	3.4385e-06	2079.3	13.44					1.05e-05
	3-9	R	134.01	267089	2731961	10.2287	2.99798e-06	1750.85	13.0651					1.5e-05
	4-8	R	133.9	264214	2873219	10.8746	3.17979e-06	1856.68	13.8661
	5-8	L	122.83	256051	2692839	10.5168	3.07908e-06	1763.79	14.3596
	4-9	R	133.07	258360	2624841	10.1596	2.97855e-06	1736.7	13.0511
	2-10	L	156.88	250427	2793265	11.154	3.25843e-06	1977.48	12.605
	3-10	R	153.84	252777	2815869	11.1397	3.25441e-06	1965.15	12.774
	4-10	R	128.54	257518	3306304	12.8391	3.73272e-06	2159.53	16.8004
	5-9	R	140.71	250909	2956160	11.7818	3.43513e-06	2029.17	14.4209
	5-10	L	136.21	242883	3360163	13.8345	4.01288e-06	2352.39	17.2703
	2-11	L	140.63	235857	2465010	10.4513	3.06064e-06	1807.71	12.8544
	3-11	R	139.71	248390	2935819	11.8194	3.44571e-06	2031.97	14.5442
	4-11	R	112.66	248229	2945601	11.8665	3.45896e-06	1946.22	17.2751
	5-11	R	132.85	237132	3548490	14.9642	4.33085e-06	2524.23	19.0006
	blank			ND	ND	#VALUE!	#VALUE!
	QC sample（FC homogenate）			248522	2770833	11.1492	3.25709e-06
	Values for Ch							*calculated as 1 mg of tissue = 1 µL, and the tissue volume was added to solvent volume (450 µL)
	Sample	The used hemisphere	Tissue weight (mg)	IPHC (area)	Ch (area)	Ch/IPHC	Ch (M)	Ch (pmol)*	Ch (pmol/mg tissue)
	blank			ND	ND	#VALUE!	#VALUE!
	Std 150 nM			427094	177191	0.414876	2.25244e-07
	Std 600 nM			412102	723081	1.75462	6.44415e-07
	Std 2.40 µM			406496	2929724	7.20726	2.35041e-06
	Std 6.00 µM			400511	7434996	18.5638	5.90358e-06
	Std 10.5 µM			388947	12861304	33.067	1.04413e-05
	Std 15.0 µM			381776	18290673	47.9094	1.50851e-05
	QC sample（FC homogenate）			381258	6100610	16.0013	5.10183e-06
	2-6	R	137.82	342180	5018174	14.6653	4.68384e-06	2753.26	19.9772	exclusion (failure in administration)
	3-6	R	139	337611	6409530	18.985	6.03535e-06	3554.82	25.5743
	4-6	R	132.11	319362	6329169	19.8182	6.29604e-06	3664.99	27.742
	5-6	R	152.74	303179	10917368	36.0096	1.13619e-05	6848.3	44.8363	exclusion (failure in maicrowave fixation)
	2-7	L	121.71	293654	4538001	15.4536	4.93047e-06	2818.8	23.16
	2-8	R	169.53	295554	6027661	20.3944	6.47635e-06	4012.29	23.6671
	3-7	R	153.67	291278	6463180	22.189	7.03783e-06	4248.53	27.6471
	4-7	R	136.36	293575	5442824	18.5398	5.89608e-06	3457.22	25.3536
	5-7	R	139.24	273573	5647598	20.6438	6.55438e-06	3862.1	27.737
	3-8	L	132.29	275169	4210073	15.3	4.88241e-06	2842.98	21.4905
	2-9	R	154.71	263492	4010140	15.2192	4.85715e-06	2937.16	18.985
	3-9	R	134.01	267089	3872885	14.5004	4.63223e-06	2705.27	20.1871
	4-8	R	133.9	264214	4960082	18.773	5.96903e-06	3485.32	26.0292
	5-8	L	122.83	256051	3795988	14.8251	4.73385e-06	2711.69	22.0768
	4-9	R	133.07	258360	4201720	16.263	5.18374e-06	3022.48	22.7135
	2-10	L	156.88	250427	5401776	21.5703	6.84423e-06	4153.63	26.4765
	3-10	R	153.84	252777	5356449	21.1904	6.72538e-06	4061.06	26.3979
	4-10	R	128.54	257518	5541086	21.5173	6.82765e-06	3950.07	30.7303
	5-9	R	140.71	250909	4973227	19.8208	6.29688e-06	3719.63	26.4347
	5-10	L	136.21	242883	4612991	18.9926	6.03776e-06	3539.39	25.9848
	2-11	L	140.63	235857	3301079	13.9961	4.47447e-06	2642.75	18.7923
	3-11	R	139.71	248390	5172338	20.8235	6.61057e-06	3898.32	27.9029
	4-11	R	112.66	248229	4244676	17.0998	5.44555e-06	3063.99	27.1968
	5-11	R	132.85	237132	4501734	18.9841	6.03508e-06	3517.55	26.4776
	blank			ND	ND	#VALUE!	#VALUE!
	QC sample（FC homogenate）			248522	3840343	15.4527	4.93021e-06

## Sheet: Hippocampus-1 (Exp2)
	Hippocampus (Hippo) measurement-1
	Values for ACh							*calculated as 1 mg of tissue = 1 µL, and the tissue volume was added to solvent volume (450 µL)
	Sample	The hemisphere used for measurement	Tissue weight (mg)	IPHC (area)	ACh (area)	ACh/IPHC	ACh (M)	ACh (pmol)*	ACh (pmol/mg tissue)
	blank			ND	ND	#VALUE!	#VALUE!
	Std 150 nM			794252	343537	0.432529	3.29369e-07
	Std 600 nM			765080	1444638	1.88822	7.00017e-07
	Std 2.40 µM			731075	6000195	8.20736	2.309e-06
	Std 6.00 µM			705840	15446388	21.8837	5.79127e-06
	Std 10.5 µM			682065	26897568	39.4355	1.02603e-05
	Std 15.0 µM			661587	39080985	59.0716	1.526e-05
	QC sample（Hippo homogenate）			699838	5585553	7.98121	2.25141e-06
	1-1	R	46.28	678675	4781880	7.04591	2.01327e-06	999.144	21.5891
	2-1	R	56.13	674057	4285252	6.3574	1.83796e-06	930.247	16.5731
	3-1	R	46.4	661097	2714765	4.10645	1.26482e-06	627.859	13.5314
	4-1	R	40.48	646784	3377427	5.22188	1.54883e-06	759.672	18.7666
	5-1	R	54	605195	3390663	5.6026	1.64577e-06	829.469	15.3605
	1-2	R	51.78	589905	5142816	8.71804	2.43903e-06	1223.85	23.6357					Std conc. (M)			Slope	Intercept
	2-2	R	52.88	587536	3406134	5.79732	1.69535e-06	852.559	16.1225					1.5e-07		ACh	3.92742e+06	-0.861042
	3-2	R	52.59	579934	3778964	6.5162	1.87839e-06	944.061	17.9513					6e-07		Ch	3.57799e+06	-0.66754
	4-2	R	45.1	568072	3461989	6.09428	1.77096e-06	876.804	19.4413					2.4e-06
	5-2	R	55.97	551834	3836987	6.95315	1.98965e-06	1006.7	17.9865					6e-06
	1-3	R	54.25	550052	4338289	7.88705	2.22744e-06	1123.19	20.7039					1.05e-05
	2-3	L	50.55	533612	3313183	6.20897	1.80017e-06	901.074	17.8254					1.5e-05
	3-3	R	38.19	526551	2299556	4.3672	1.33122e-06	649.887	17.0172
	4-3	R	53.04	499962	3136063	6.2726	1.81637e-06	913.706	17.2267
	5-3	R	38.01	507647	2137482	4.21057	1.29133e-06	630.184	16.5794
	1-4	R	29.01	499259	2346655	4.70028	1.41602e-06	678.289	23.3812
	2-4	R	47.31	490360	2633733	5.37102	1.58681e-06	789.135	16.6801
	3-4	R	44.34	482361	2321509	4.8128	1.44467e-06	714.161	16.1065
	4-4	R	48.12	480865	3413589	7.09885	2.02675e-06	1009.56	20.9801
	5-4	R	46.53	479947	2438063	5.07986	1.51267e-06	751.087	16.142
	1-5	R	46.21	459839	3549460	7.71892	2.18463e-06	1084.04	23.4589
	2-5	R	50.87	466025	2745006	5.89025	1.71902e-06	861.003	16.9256
	3-5	R	43.74	451727	3021563	6.68891	1.92237e-06	949.151	21.6998
	4-5	R	47.78	451264	2875999	6.37321	1.84198e-06	916.903	19.1901
	5-5	R	45.72	448056	2842846	6.34485	1.83476e-06	909.529	19.8935
	blank			ND	ND	#VALUE!	#VALUE!
	QC sample（Hippo homogenate）			439297	3355335	7.63796	2.32128e-06
	Values for Ch							*calculated as 1 mg of tissue = 1 µL, and the tissue volume was added to solvent volume (450 µL)
	Sample	The used hemisphere	Tissue weight (mg)	IPHC (area)	Ch (area)	Ch/IPHC	Ch (M)	Ch (pmol)*	Ch (pmol/mg tissue)
	blank			ND	ND	#VALUE!	#VALUE!
	Std 150 nM			794252	330369	0.41595	3.02821e-07
	Std 600 nM			765080	1370361	1.79113	6.87167e-07
	Std 2.40 µM			731075	5602013	7.66271	2.32819e-06
	Std 6.00 µM			705840	14218382	20.1439	5.81653e-06
	Std 10.5 µM			682065	24643782	36.1311	1.02847e-05
	Std 15.0 µM			661587	35611308	53.8271	1.52305e-05
	QC sample（Hippo homogenate）			699838	13647532	19.501	5.63684e-06
	1-1	R	46.28	678675	8781775	12.9396	3.80301e-06	1887.36	40.7813
	2-1	R	56.13	674057	10306147	15.2897	4.45985e-06	2257.26	40.2149
	3-1	R	46.4	661097	7591793	11.4836	3.39609e-06	1685.82	36.3323
	4-1	R	40.48	646784	9364007	14.4778	4.23292e-06	2076.16	51.2886
	5-1	R	54	605195	7982384	13.1898	3.87294e-06	1951.96	36.1474
	1-2	R	51.78	589905	5250976	8.90139	2.67439e-06	1341.96	25.9165
	2-2	R	52.88	587536	7475622	12.7237	3.74267e-06	1882.11	35.5922
	3-2	R	52.59	579934	9147585	15.7735	4.59505e-06	2309.43	43.9138
	4-2	R	45.1	568072	9185688	16.1699	4.70585e-06	2329.87	51.6601
	5-2	R	55.97	551834	8624810	15.6294	4.55477e-06	2304.58	41.1752
	1-3	R	54.25	550052	10192598	18.5302	5.36553e-06	2705.57	49.8722
	2-3	L	50.55	533612	5187028	9.7206	2.90335e-06	1453.27	28.7492
	3-3	R	38.19	526551	6040278	11.4714	3.39268e-06	1656.27	43.3692
	4-3	R	53.04	499962	8252828	16.5069	4.80003e-06	2414.61	45.5243
	5-3	R	38.01	507647	6137100	12.0893	3.56537e-06	1739.94	45.7758
	1-4	R	29.01	499259	5757242	11.5316	3.40949e-06	1633.18	56.2972
	2-4	R	47.31	490360	7763168	15.8316	4.61129e-06	2293.24	48.4726
	3-4	R	44.34	482361	6491175	13.4571	3.94765e-06	1951.48	44.0117
	4-4	R	48.12	480865	5129693	10.6676	3.16803e-06	1578.06	32.7943
	5-4	R	46.53	479947	6156104	12.8266	3.77144e-06	1872.64	40.2458
	1-5	R	46.21	459839	5143922	11.1864	3.31301e-06	1643.95	35.5756
	2-5	R	50.87	466025	4146916	8.89848	2.67358e-06	1339.12	26.3243
	3-5	R	43.74	451727	6638338	14.6955	4.29376e-06	2120	48.4682
	4-5	R	47.78	451264	6958175	15.4193	4.49606e-06	2238.05	46.8407
	5-5	R	45.72	448056	5102402	11.3879	3.36933e-06	1670.24	36.532
	blank			ND	ND	#VALUE!	#VALUE!
	QC sample（Hippo homogenate）			439297	8301400	18.897	5.46804e-06

## Sheet: Hippocampus-2 (Exp2)
	Hippocampus (Hippo) measurement-2
	Values for ACh							*calculated as 1 mg of tissue = 1 µL, and the tissue volume was added to solvent volume (450 µL)
	Sample	The hemisphere used for measurement	Tissue weight (mg)	IPHC (area)	ACh (area)	ACh/IPHC	ACh (M)	ACh (pmol)*	ACh (pmol/mg tissue)
	blank			ND	ND	#VALUE!	#VALUE!
	Std 150 nM			931129	330038	0.354449	2.75351e-07
	Std 600 nM			883367	1472960	1.66744	6.49438e-07
	Std 2.40 µM			831097	6126018	7.371	2.27445e-06
	Std 6.00 µM			776938	15731011	20.2474	5.94311e-06
	Std 10.5 µM			756377	27129385	35.8675	1.03935e-05
	Std 15.0 µM			745259	39078864	52.4366	1.51142e-05
	QC sample（Hippo homogenate）			731977	5743211	7.84616	2.40983e-06
	2-6	R	49.66	712594	5453232	7.65265	2.3547e-06	1176.55	23.6921	exclusion (failure in administration)
	3-6	R	40.93	707885	3089332	4.36417	1.41777e-06	696.026	17.0053
	4-6	R	29.49	692724	1740649	2.51276	8.9028e-07	426.88	14.4754	exclusion (failure in maicrowave fixation)
	5-6	R	49.57	653184	3102168	4.7493	1.5275e-06	763.092	15.3942	exclusion (failure in maicrowave fixation)
	2-7	R	36.1	641798	3076169	4.79305	1.53996e-06	748.575	20.7362
	2-8	R	42.57	618856	3085580	4.98594	1.59492e-06	785.609	18.4545					Std conc. (M)			Slope	Intercept
	3-7	R	44.91	522075	2782008	5.32875	1.69259e-06	837.68	18.6524					1.5e-07		ACh	3.50985e+06	-0.611994
	4-7	L	55.98	609939	4279136	7.01568	2.17322e-06	1099.6	19.6428					6e-07		Ch	3.25463e+06	-0.446843
	5-7	R	58.99	589165	5033478	8.54341	2.60849e-06	1327.69	22.5071					2.4e-06
	3-8	R	46.08	585666	3051118	5.20966	1.65866e-06	822.827	17.8565					6e-06
	2-9	R	51.54	570539	3098535	5.43089	1.72169e-06	863.497	16.7539					1.05e-05
	3-9	R	42.78	564909	2930429	5.18744	1.65233e-06	814.234	19.0331					1.5e-05
	4-8	R	48.26	532582	2832876	5.31914	1.68985e-06	841.985	17.4468
	5-8	R	46.55	573732	3538300	6.16717	1.93146e-06	959.069	20.603
	4-9	R	50.07	549808	3231083	5.87675	1.84872e-06	924.49	18.4639
	2-10	R	51.91	549575	3324253	6.04877	1.89773e-06	952.491	18.3489
	3-10	R	50.86	545235	3087037	5.66185	1.78749e-06	895.284	17.6029
	4-10	R	52.28	549412	3655892	6.65419	2.07022e-06	1039.83	19.8897
	5-9	R	48	544377	3594740	6.6034	2.05575e-06	1023.77	21.3284
	5-10	R	50.22	508832	3526053	6.9297	2.14872e-06	1074.83	21.4025
	2-11	R	48.78	545062	2846591	5.22251	1.66232e-06	829.132	16.9974
	3-11	R	49.75	537816	3420108	6.35925	1.98619e-06	992.6	19.9518
	4-11	R	41.74	547043	3272550	5.98225	1.87878e-06	923.872	22.134
	5-11	R	58.86	530489	4446324	8.38156	2.56237e-06	1303.89	22.1524
	blank			ND	ND	#VALUE!	#VALUE!
	QC sample（Hippo homogenate）			489962	3617646	7.38352	2.27802e-06
	Values for Ch							*calculated as 1 mg of tissue = 1 µL, and the tissue volume was added to solvent volume (450 µL)
	Sample	The used hemisphere	Tissue weight (mg)	IPHC (area)	Ch (area)	Ch/IPHC	Ch (M)	Ch (pmol)*	Ch (pmol/mg tissue)
	blank			ND	ND	#VALUE!	#VALUE!
	Std 150 nM			931129	347970	0.373708	2.52118e-07
	Std 600 nM			883367	1463036	1.6562	6.46172e-07
	Std 2.40 µM			831097	5831716	7.01689	2.29327e-06
	Std 6.00 µM			776938	14714163	18.9387	5.95629e-06
	Std 10.5 µM			756377	25267705	33.4062	1.04015e-05
	Std 15.0 µM			745259	36294144	48.7	1.51006e-05
	QC sample（Hippo homogenate）			731977	14110886	19.2778	6.06049e-06
	2-6	R	49.66	712594	9794995	13.7455	4.36068e-06	2178.86	43.8755	exclusion (failure in administration)
	3-6	R	40.93	707885	8632460	12.1947	3.88418e-06	1906.86	46.5884
	4-6	R	29.49	692724	10637853	15.3566	4.85567e-06	2328.25	78.9504	exclusion (failure in maicrowave fixation)
	5-6	R	49.57	653184	28573206	43.7445	1.3578e-05	6783.17	136.84	exclusion (failure in maicrowave fixation)
	2-7	R	36.1	641798	7058083	10.9974	3.51629e-06	1709.27	47.3481
	2-8	R	42.57	618856	8801948	14.2229	4.50736e-06	2220.19	52.1539
	3-7	R	44.91	522075	6779624	12.9859	4.12728e-06	2042.63	45.4828
	4-7	L	55.98	609939	7131433	11.692	3.72973e-06	1887.17	33.7115
	5-7	R	58.99	589165	11369636	19.2979	6.06666e-06	3087.87	52.3457
	3-8	R	46.08	585666	7326148	12.5091	3.98077e-06	1974.78	42.8555
	2-9	R	51.54	570539	6964616	12.2071	3.88798e-06	1949.98	37.8343
	3-9	R	42.78	564909	7808371	13.8224	4.38428e-06	2160.49	50.5022
	4-8	R	48.26	532582	7081884	13.2973	4.22295e-06	2104.12	43.5998
	5-8	R	46.55	573732	7127205	12.4225	3.95418e-06	1963.45	42.1793
	4-9	R	50.07	549808	7653660	13.9206	4.41447e-06	2207.54	44.0892
	2-10	R	51.91	549575	6008272	10.9326	3.49638e-06	1754.87	33.806
	3-10	R	50.86	545235	8856932	16.2442	5.12842e-06	2568.62	50.5037
	4-10	R	52.28	549412	9402860	17.1144	5.39578e-06	2710.19	51.84
	5-9	R	48	544377	6207694	11.4033	3.64102e-06	1813.23	37.7755
	5-10	R	50.22	508832	8318122	16.3475	5.16014e-06	2581.21	51.398
	2-11	R	48.78	545062	9411468	17.2668	5.4426e-06	2714.66	55.6511
	3-11	R	49.75	537816	7607796	14.1457	4.48364e-06	2240.7	45.0392
	4-11	R	41.74	547043	5751520	10.5138	3.36772e-06	1656.04	39.6752
	5-11	R	58.86	530489	9179211	17.3033	5.45382e-06	2775.23	47.1497
	blank			ND	ND	#VALUE!	#VALUE!
	QC sample（Hippo homogenate）			489962	9052528	18.476	5.81413e-06

## Sheet: Striatum-1 (Exp2)
	Striatum measurement-1
	Values for ACh							*calculated as 1 mg of tissue = 1 µL, and the tissue volume was added to solvent volume (450 µL)
	Sample	The hemisphere used for measurement	Tissue weight (mg)	IPHC (area)	ACh (area)	ACh/IPHC	ACh (M)	ACh (pmol)*	ACh (pmol/mg tissue)
	blank			ND	ND	#VALUE!	#VALUE!
	Std 150 nM			844850	350359	0.4147	2.65992e-07
	Std 600 nM			806575	1537908	1.90671	6.48119e-07
	Std 2.40 µM			783555	6536387	8.34196	2.29628e-06
	Std 6.00 µM			751145	16861894	22.4483	5.90911e-06
	Std 10.5 µM			728064	29210838	40.1213	1.04354e-05
	Std 15.0 µM			712586	41554297	58.3148	1.50951e-05
	QC sample（Hip homogenate）			728263	5744944	7.88856	2.18016e-06
	1-1	R	25.22	710466	11937909	16.8029	4.46326e-06	2121.03	84.1011
	2-1	R	20.1	717876	4701840	6.54965	1.83725e-06	863.689	42.9696
	3-1	R	34	702834	4801508	6.83164	1.90947e-06	924.181	27.1818
	4-1	R	32.8	666503	7743696	11.6184	3.13543e-06	1513.78	46.1519
	5-1	R	42.65	639206	9091638	14.2233	3.80259e-06	1873.34	43.9237
	1-2	R	36.03	604287	12127582	20.0692	5.29981e-06	2575.87	71.4923					Std conc. (M)			Slope	Intercept
	2-2	R	36.5	618546	6411380	10.3652	2.81447e-06	1369.24	37.5135					1.5e-07		ACh	3.9045e+06	-0.623865
	3-2	R	33.85	598178	6903921	11.5416	3.11575e-06	1507.56	44.5364					6e-07		Ch	3.5406e+06	-0.480498
	4-2	R	28.64	583064	6892576	11.8213	3.18739e-06	1525.61	53.2686					2.4e-06
	5-2	R	20.52	605207	3969697	6.55924	1.8397e-06	865.615	42.184					6e-06
	1-3	R	28.19	558437	10345109	18.5251	4.90434e-06	2345.21	83.1928					1.05e-05
	2-3	R	25.14	565544	4818054	8.51933	2.34171e-06	1112.64	44.2577					1.5e-05
	3-3	R	30.84	573497	6036053	10.525	2.85539e-06	1372.99	44.5196
	4-3	R	32.7	558611	6919349	12.3867	3.3322e-06	1608.45	49.1882
	5-3	R	26.68	558819	5213059	9.32871	2.549e-06	1215.06	45.5419
	1-4	R	24.69	530819	7496102	14.1218	3.77658e-06	1792.7	72.6085
	2-4	R	31.85	536290	5355877	9.9869	2.71758e-06	1309.46	41.1135
	3-4	R	27.15	544426	5318275	9.76859	2.66166e-06	1270.01	46.7776
	4-4	R	31.26	513101	8521739	16.6083	4.41342e-06	2124	67.9463
	5-4	R	29.33	548454	5784120	10.5462	2.86083e-06	1371.28	46.7535
	1-5	R	34.29	499910	10886524	21.777	5.73719e-06	2778.46	81.0283
	2-5	R	35.87	507713	6387023	12.58	3.3817e-06	1643.07	45.8062
	3-5	R	32.66	498626	6042716	12.1187	3.26357e-06	1575.19	48.2301
	4-5	R	29.96	519775	6102476	11.7406	3.16673e-06	1519.9	50.731
	5-5	R	27.44	528832	5040028	9.53049	2.60068e-06	1241.67	45.2503
	blank			ND	ND	#VALUE!	#VALUE!
	QC sample（FC homogenate）			496269	3797923	7.65295	2.2972e-06
	Values for Ch							*calculated as 1 mg of tissue = 1 µL, and the tissue volume was added to solvent volume (450 µL)
	Sample	The used hemisphere	Tissue weight (mg)	IPHC (area)	Ch (area)	Ch/IPHC	Ch (M)	Ch (pmol)*	Ch (pmol/mg tissue)
	blank			ND	ND	#VALUE!	#VALUE!
	Std 150 nM			844850	347070	0.410807	2.51738e-07
	Std 600 nM			806575	1457291	1.80676	6.4601e-07
	Std 2.40 µM			783555	6035822	7.70312	2.31137e-06
	Std 6.00 µM			751145	15360304	20.4492	5.91134e-06
	Std 10.5 µM			728064	26568721	36.4923	1.04425e-05
	Std 15.0 µM			712586	37721875	52.9366	1.5087e-05
	QC sample（FC homogenate）			728263	13844526	19.0103	5.50495e-06
	1-1	R	25.22	710466	3132168	4.40861	1.38087e-06	656.217	26.0197
	2-1	R	20.1	717876	2189980	3.05064	9.97327e-07	468.844	23.3256
	3-1	R	34	702834	5248230	7.46724	2.24474e-06	1086.46	31.9546
	4-1	R	32.8	666503	5123857	7.68767	2.307e-06	1113.82	33.958
	5-1	R	42.65	639206	4127702	6.45755	1.95957e-06	965.381	22.635
	1-2	R	36.03	604287	3660344	6.05729	1.84652e-06	897.465	24.9088
	2-2	R	36.5	618546	4417348	7.1415	2.15274e-06	1047.31	28.6934
	3-2	R	33.85	598178	4178545	6.98545	2.10867e-06	1020.28	30.1412
	4-2	R	28.64	583064	3508706	6.0177	1.83534e-06	878.467	30.6727
	5-2	R	20.52	605207	2990460	4.94122	1.5313e-06	720.507	35.1124
	1-3	R	28.19	558437	3181982	5.69801	1.74505e-06	834.464	29.6014
	2-3	R	25.14	565544	2670566	4.72212	1.46942e-06	698.179	27.7716
	3-3	R	30.84	573497	2819936	4.91709	1.52448e-06	733.033	23.7689
	4-3	R	32.7	558611	3488516	6.24498	1.89953e-06	916.904	28.0399
	5-3	R	26.68	558819	2481899	4.44133	1.39011e-06	662.638	24.8365
	1-4	R	24.69	530819	2272275	4.2807	1.34474e-06	638.336	25.854
	2-4	R	31.85	536290	2334890	4.35378	1.36539e-06	657.911	20.6565
	3-4	R	27.15	544426	3248524	5.96688	1.82098e-06	868.883	32.0031
	4-4	R	31.26	513101	2940193	5.73024	1.75415e-06	844.202	27.0058
	5-4	R	29.33	548454	2704799	4.93168	1.5286e-06	732.706	24.9815
	1-5	R	34.29	499910	3758398	7.51815	2.25912e-06	1094.07	31.9064
	2-5	R	35.87	507713	2595653	5.11244	1.57966e-06	767.509	21.397
	3-5	R	32.66	498626	2927275	5.87068	1.79382e-06	865.803	26.5096
	4-5	R	29.96	519775	2727701	5.24785	1.6179e-06	776.529	25.9189
	5-5	R	27.44	528832	2232178	4.22096	1.32787e-06	633.979	23.1042
	blank			ND	ND	#VALUE!	#VALUE!
	QC sample（FC homogenate）			496269	9354181	18.849	5.45939e-06

## Sheet: Striatum-2 (Exp2)
	Striatum measurement-2
	Values for ACh							*calculated as 1 mg of tissue = 1 µL, and the tissue volume was added to solvent volume (450 µL)
	Sample	The hemisphere used for measurement	Tissue weight (mg)	IPHC (area)	ACh (area)	ACh/IPHC	ACh (M)	ACh (pmol)*	ACh (pmol/mg tissue)
	blank			ND	ND	#VALUE!	#VALUE!
	Std 150 nM			696853	270436	0.388082	2.72258e-07
	Std 600 nM			660405	1158562	1.75432	6.59464e-07
	Std 2.40 µM			630070	4825067	7.65799	2.33262e-06
	Std 6.00 µM			623112	12421300	19.9343	5.81184e-06
	Std 10.5 µM			598270	21761960	36.3748	1.04712e-05
	Std 15.0 µM			595799	31408307	52.7163	1.51026e-05
	QC sample（Hippo homogenate）			595298	4694851	7.88656	2.3974e-06
	2-6	R	29.96	571338	9878755	17.2906	5.06258e-06	2429.84	81.1027	exclusion (failure in administration)
	3-6	R	35.12	551667	6437030	11.6683	3.46919e-06	1682.97	47.9206
	4-6	R	24.84	558046	4744712	8.50237	2.57192e-06	1221.25	49.1648
	5-6	R	36.03	535983	6383447	11.9098	3.53762e-06	1719.39	47.7211	exclusion (failure in maicrowave fixation)
	2-7	R	28.7	518320	5287214	10.2007	3.05324e-06	1461.59	50.9264
	2-8	R	34.17	499176	5360677	10.7391	3.20582e-06	1552.16	45.4247					Std conc. (M)			Slope	Intercept
	3-7	R	29.33	492438	6021025	12.227	3.62751e-06	1738.78	59.2832					1.5e-07		ACh	3.52846e+06	-0.572572
	4-7	R	34.41	490160	6870221	14.0163	4.13462e-06	2002.85	58.2055					6e-07		Ch	3.21322e+06	-0.436985
	5-7	L	29.01	486958	6118461	12.5647	3.72322e-06	1783.46	61.4774					2.4e-06
	3-8	R	35.12	459871	6098135	13.2605	3.92043e-06	1901.88	54.1538					6e-06
	2-9	R	40.57	523597	6867012	13.1151	3.87921e-06	1903.02	46.9072					1.05e-05
	3-9	R	30.15	466537	6110154	13.0968	3.87404e-06	1860.12	61.6955					1.5e-05
	4-8	R	32.14	504613	6406016	12.6949	3.76013e-06	1812.91	56.4066
	5-8	R	24.5	468000	4684298	10.0092	2.99897e-06	1423.01	58.0821
	4-9	R	37.38	455607	6618746	14.5273	4.27945e-06	2085.72	55.7977
	2-10	R	28.72	470923	5241448	11.1302	3.31667e-06	1587.75	55.2839
	3-10	R	31.88	460037	5393576	11.7242	3.48503e-06	1679.37	52.6777
	4-10	R	33.62	486864	6939064	14.2526	4.20159e-06	2031.97	60.4394
	5-9	R	28.23	554582	4773756	8.60785	2.60182e-06	1244.27	44.0761
	5-10	R	29.34	530319	4905768	9.2506	2.78398e-06	1334.47	45.4831
	2-11	R	34.87	535055	5908781	11.0433	3.29205e-06	1596.22	45.7763
	3-11	R	29.97	549109	5688713	10.3599	3.09837e-06	1487.12	49.6204
	4-11	R	31.66	574298	5872754	10.226	3.06041e-06	1474.08	46.5596
	5-11	R	32.68	515233	6752523	13.1058	3.87657e-06	1871.14	57.2565
	blank			ND	ND	#VALUE!	#VALUE!
	QC sample（Hippo homogenate）			494318	3468014	7.01576	2.1506e-06
	Values for Ch							*calculated as 1 mg of tissue = 1 µL, and the tissue volume was added to solvent volume (450 µL)
	Sample	The used hemisphere	Tissue weight (mg)	IPHC (area)	Ch (area)	Ch/IPHC	Ch (M)	Ch (pmol)*	Ch (pmol/mg tissue)
	blank			ND	ND	#VALUE!	#VALUE!
	Std 150 nM			696853	268705	0.385598	2.56e-07
	Std 600 nM			660405	1099869	1.66545	6.54308e-07
	Std 2.40 µM			630070	4447284	7.0584	2.33267e-06
	Std 6.00 µM			623112	11427324	18.3391	5.8434e-06
	Std 10.5 µM			598270	19881417	33.2315	1.04781e-05
	Std 15.0 µM			595799	28619763	48.0359	1.50855e-05
	QC sample（Hippo homogenate）			595298	11302854	18.9869	6.04499e-06
	2-6	R	29.96	571338	2620527	4.58665	1.56343e-06	750.383	25.0462	exclusion (failure in administration)
	3-6	R	35.12	551667	3095757	5.61164	1.88242e-06	913.2	26.0023
	4-6	R	24.84	558046	2934463	5.25846	1.77251e-06	841.657	33.8831
	5-6	R	36.03	535983	10224642	19.0764	6.07286e-06	2951.59	81.9204	exclusion (failure in maicrowave fixation)
	2-7	R	28.7	518320	3123827	6.02683	2.01163e-06	962.97	33.5529
	2-8	R	34.17	499176	3914023	7.84097	2.57622e-06	1247.33	36.5036
	3-7	R	29.33	492438	2745002	5.57431	1.8708e-06	896.732	30.5739
	4-7	R	34.41	490160	3244620	6.61951	2.19609e-06	1063.81	30.9156
	5-7	L	29.01	486958	2257577	4.63608	1.57881e-06	756.267	26.0692
	3-8	R	35.12	459871	2890501	6.28546	2.09212e-06	1014.93	28.899
	2-9	R	40.57	523597	2992886	5.71601	1.9149e-06	939.394	23.1549
	3-9	R	30.15	466537	2121793	4.54796	1.55139e-06	744.9	24.7065
	4-8	R	32.14	504613	3122816	6.18854	2.06196e-06	994.153	30.932
	5-8	R	24.5	468000	2072677	4.4288	1.5143e-06	718.537	29.328
	4-9	R	37.38	455607	2976756	6.5336	2.16935e-06	1057.3	28.2851
	2-10	R	28.72	470923	2662010	5.65275	1.89522e-06	907.277	31.5904
	3-10	R	31.88	460037	2973987	6.46467	2.1479e-06	1035.03	32.4664
	4-10	R	33.62	486864	3747961	7.69817	2.53178e-06	1224.42	36.4194
	5-9	R	28.23	554582	2249409	4.05604	1.3983e-06	668.707	23.6878
	5-10	R	29.34	530319	2181449	4.11347	1.41617e-06	678.826	23.1365
	2-11	R	34.87	535055	2740259	5.12145	1.72987e-06	838.761	24.0539
	3-11	R	29.97	549109	2538577	4.62308	1.57477e-06	755.841	25.2199
	4-11	R	31.66	574298	2752806	4.79334	1.62775e-06	784.024	24.7639
	5-11	R	32.68	515233	2406415	4.67054	1.58954e-06	767.237	23.4773
	blank			ND	ND	#VALUE!	#VALUE!
	QC sample（Hippo homogenate）			494318	8608396	17.4147	5.55571e-06

## Sheet: Summary (Exp2)
	Frontal cortex								Hippocampus								Striatum
	Sample ID	ACh (pmol/mg tissue)	Ch (pmol/mg tissue)						Sample ID	ACh (pmol/mg tissue)	Ch (pmol/mg tissue)						Sample ID	ACh (pmol/mg tissue)	Ch (pmol/mg tissue)
	1-1	17.1214	21.0183						1-1	21.5891	40.7813						1-1	84.1011	26.0197
	1-2	13.5461	19.9766						1-2	23.6357	25.9165						1-2	71.4923	24.9088
	1-3	15.4016	20.9296						1-3	20.7039	49.8722						1-3	83.1928	29.6014
	1-4	16.9144	21.9236						1-4	23.3812	56.2972						1-4	72.6085	25.854
	1-5	18.9345	25.0924						1-5	23.4589	35.5756						1-5	81.0283	31.9064
	2-1	8.25884	10.606						2-1	16.5731	40.2149						2-1	42.9696	23.3256
	2-2	10.926	23.3772						2-2	16.1225	35.5922						2-2	37.5135	28.6934
	2-3	11.8495	21.7872						2-3	17.8254	28.7492						2-3	44.2577	27.7716
	2-4	11.4058	18.5429						2-4	16.6801	48.4726						2-4	41.1135	20.6565
	2-5	12.2268	17.8888						2-5	16.9256	26.3243						2-5	45.8062	21.397
	2-6								2-6								2-6
	2-7	14.0761	23.16						2-7	20.7362	47.3481						2-7	50.9264	33.5529
	2-8	12.6663	23.6671						2-8	18.4545	52.1539						2-8	45.4247	36.5036
	2-9	13.44	18.985						2-9	16.7539	37.8343						2-9	46.9072	23.1549
	2-10	12.605	26.4765						2-10	18.3489	33.806						2-10	55.2839	31.5904
	2-11	12.8544	18.7923						2-11	16.9974	55.6511						2-11	45.7763	24.0539
	3-1	9.28731	28.0022						3-1	13.5314	36.3323						3-1	27.1818	31.9546
	3-2	13.4988	27.9592						3-2	17.9513	43.9138						3-2	44.5364	30.1412
	3-3	12.1848	21.6296						3-3	17.0172	43.3692						3-3	44.5196	23.7689
	3-4	10.7744	24.754						3-4	16.1065	44.0117						3-4	46.7776	32.0031
	3-5	16.1767	25.6681						3-5	21.6998	48.4682						3-5	48.2301	26.5096
	3-6	13.3795	25.5743						3-6	17.0053	46.5884						3-6	47.9206	26.0023
	3-7	13.2624	27.6471						3-7	18.6524	45.4828						3-7	59.2832	30.5739
	3-8	13.3774	21.4905						3-8	17.8565	42.8555						3-8	54.1538	28.899
	3-9	13.0651	20.1871						3-9	19.0331	50.5022						3-9	61.6955	24.7065
	3-10	12.774	26.3979						3-10	17.6029	50.5037						3-10	52.6777	32.4664
	3-11	14.5442	27.9029						3-11	19.9518	45.0392						3-11	49.6204	25.2199
	4-1	11.3035	29.919						4-1	18.7666	51.2886						4-1	46.1519	33.958
	4-2	13.8478	28.2588						4-2	19.4413	51.6601						4-2	53.2686	30.6727
	4-3	12.6944	21.196						4-3	17.2267	45.5243						4-3	49.1882	28.0399
	4-4	14.7341	24.8101						4-4	20.9801	32.7943						4-4	67.9463	27.0058
	4-5	15.0933	24.3936						4-5	19.1901	46.8407						4-5	50.731	25.9189
	4-6	11.4356	27.742						4-6								4-6	49.1648	33.8831
	4-7	12.4349	25.3536						4-7	19.6428	33.7115						4-7	58.2055	30.9156
	4-8	13.8661	26.0292						4-8	17.4468	43.5998						4-8	56.4066	30.932
	4-9	13.0511	22.7135						4-9	18.4639	44.0892						4-9	55.7977	28.2851
	4-10	16.8004	30.7303						4-10	19.8897	51.84						4-10	60.4394	36.4194
	4-11	17.2751	27.1968						4-11	22.134	39.6752						4-11	46.5596	24.7639
	5-1	12.4469	16.2862						5-1	15.3605	36.1474						5-1	43.9237	22.635
	5-2	11.1634	27.6917						5-2	17.9865	41.1752						5-2	42.184	35.1124
	5-3	11.9089	25.7828						5-3	16.5794	45.7758						5-3	45.5419	24.8365
	5-4	11.5747	21.1426						5-4	16.142	40.2458						5-4	46.7535	24.9815
	5-5	13.041	22.3925						5-5	19.8935	36.532						5-5	45.2503	23.1042
	5-6								5-6								5-6
	5-7	19.1676	27.737						5-7	22.5071	52.3457						5-7	61.4774	26.0692
	5-8	14.3596	22.0768						5-8	20.603	42.1793						5-8	58.0821	29.328
	5-9	14.4209	26.4347						5-9	21.3284	37.7755						5-9	44.0761	23.6878
	5-10	17.2703	25.9848						5-10	21.4025	51.398						5-10	45.4831	23.1365
	5-11	19.0006	26.4776						5-11	22.1524	47.1497						5-11	57.2565	23.4773
	ACh (pmol/mg tissue)								ACh (pmol/mg tissue)								ACh (pmol/mg tissue)
	Group	Condition	COUNT	AVE	SD	SE	ttest		Group	Condition	COUNT	AVE	SD	SE	ttest		Group	Condition	COUNT	AVE	SD	SE	ttest
	1	water, saline	5	16.3836	2.0217	0.904131	0.000555654		1	water, saline	5	22.5538	1.32542	0.592747	1.33232e-05		1	water, saline	5	78.4846	5.99176	2.6796	3.93261e-08
	2	water, scopolamine	10	12.0309	1.61559	0.510894			2	water, scopolamine	10	17.5418	1.36468	0.431548			2	water, scopolamine	10	45.5979	4.9239	1.55707
	3	LIPOID R LPC 20, scopolamine	11	12.9386	1.80265	0.54352	0.241027		3	LIPOID R LPC 20, scopolamine	11	17.8553	2.10832	0.635683	0.693769		3	LIPOID R LPC 20, scopolamine	11	48.7815	9.10821	2.74623	0.338835
	4	SLP-LPC70, scopolamine	11	13.8669	1.97613	0.595827	0.0318781		4	SLP-LPC70, scopolamine	10	19.3182	1.4931	0.472161	0.0124294		4	SLP-LPC70, scopolamine	11	53.9872	6.61346	1.99403	0.00403997
	5	GPC, scopolamine	10	14.4354	3.0267	0.957127	0.0397947		5	GPC, scopolamine	10	19.3955	2.65695	0.8402	0.0653388		5	GPC, scopolamine	10	49.0029	7.04151	2.22672	0.226185
	Ch (pmol/mg tissue)								Ch (pmol/mg tissue)								Ch (pmol/mg tissue)
	Group	Condition	COUNT	AVE	SD	SE	ttest		Group	Condition	COUNT	AVE	SD	SE	ttest		Group	Condition	COUNT	AVE	SD	SE	ttest
	1	water, saline	5	21.7881	1.97157	0.881713	0.499936		1	water, saline	5	41.6886	11.9094	5.32604	0.855983		1	water, saline	5	27.6581	2.97162	1.32895	0.827087
	2	water, scopolamine	10	20.3283	4.42488	1.39927			2	water, scopolamine	10	40.6147	9.94883	3.1461			2	water, scopolamine	10	27.07	5.44003	1.72029
	3	LIPOID R LPC 20, scopolamine	11	25.2012	2.87037	0.865449	0.00699677		3	LIPOID R LPC 20, scopolamine	11	45.1879	3.99383	1.20418	0.175352		3	LIPOID R LPC 20, scopolamine	11	28.3859	3.23546	0.975527	0.50375
	4	SLP-LPC70, scopolamine	11	26.213	2.91718	0.879562	0.00177577		4	SLP-LPC70, scopolamine	10	44.1024	6.943	2.19557	0.375312		4	SLP-LPC70, scopolamine	11	30.0722	3.6589	1.1032	0.150792
	5	α-GPC, scopolamine	10	24.2007	3.65644	1.15627	0.0469163		5	α-GPC, scopolamine	10	43.0724	5.87288	1.85717	0.509653		5	α-GPC, scopolamine	10	25.6368	3.87023	1.22387	0.505882

[truncated: 5 more sheets: Group setting (Exp3), Body weight (Exp3), Tissue weight (Exp3), Brain, Summary (Exp3), Plasma, Summary (Exp3)]
